# Supplementary material for: Sex differences in the association of vitamin D and metabolic risk factors with carotid intima-media thickness in obese adolescents
Source: PLoS One. 2021 Oct 15;16(10):e0258617. doi: 10.1371/journal.pone.0258617 (PMC8519449; doi:10.1371/journal.pone.0258617)
Supplement: S1 Data — (XLSX) [file pone.0258617.s003.xlsx]

## Sheet: Sheet1
No	Beratbadankg	Tinggibadancm	SISTOLEKOREKSI	persentilsistolikhttpmedcalc	Statustekanandarahsistolik	DIASTOLEKOREKSI	persentildiastolikhttpmedcal	Statustekanandarahdiastolik	TBM	IMT	SDS_HEIGHT	SDS_BMI	IOTFGRADE	CDC	statusgizi	Lingkarpinggang1cm	Lingkarpinggang2cm	Lingkarpinggangcm	ObesitassentralIMT30Lingkar	waisttoheightratio	SISTOLEmmHg	SISTOLEKOREKSImmHg	Sistolik130ataudiastolik85	DIASTOLEmmHg	DIASTOLEKOREKSImmHg	NADIxmenit	LLAcm	AbsvitD	kadarvitDngml	Absinsulin1	Absinsulin2	rerataAbsinsulin	kadarinsulinIUml	hiperinsulinemia	HOMAIR	blood	GlukosaDarahPuasamgdL	CholesterolmgdL	LDLCholesterolDirectmgdL	HDLCholesterolmgdL	TrigliseridamgdL	paparanrokokyaatautidak	Paparanrokok	merokokyesno	jikamerokokaktifberapapuntun	Hipertensidikeluarga
1	2 days, 2:05:00	6 days, 18:02:00	127	3 days, 17:03:00	Normal	68	2 days, 11:05:00	Normal	1622	19195069	-1.68	-0.79	0	20:07:00	NORMAL	2 days, 17:02:00	2 days, 17:05:00	2 days, 17:35:00	0	.40289766	136	127	0	74	68	102	22:03:00	.187	2 days, 20:06:00	.201		.201	22:04:00	0	05:33:00		98					1	3	2		2
2	2 days, 9:08:00	6 days, 23:01:00	86	.5	Normal	44	4	Normal	1671	20700219	-0.64	00:15:00	0	2 days, 6:08:00	NORMAL	2 days, 19:09:00	2 days, 19:04:00	67.65	0	.4048474	95	86	0	50	44	999	23:04:00			.124		.124	0.594444	0	0.133333		80					2		2		2
3	2 days, 2:05:00	6 days, 20:06:00	126	3 days, 16:01:00	Normal	67	2 days, 11:01:00	Normal	1646	18639391	-1.12	-0.84	0	20:01:00	NORMAL	2 days, 15:05:00	2 days, 15:09:00	2 days, 15:07:00	0	.38699878	135	126	0	73	67	71	23:04:00			.041		.041	0.209028	0	01:04:00		91					2		2		2
4	2 days, 9:05:00	7 days, 0:08:00	111	1 day, 13:04:00	Normal	69	2 days, 16:08:00	Normal	1688	20180084	-0.41	-0.05	0	1 day, 23:06:00	NORMAL	3 days, 17:02:00	3 days, 17:08:00	3 days, 17:05:00	0	.53021327	120	111	0	75	69	999	23			.127		.127	14:08:00	0	03:23:00		93					1	3	2		2
5	3 days, 13:02:00	6 days, 19:08:00	127	3 days, 17:04:00	Normal	65	2 days, 3:02:00	Normal	1638	31754977	-1.34	02:58:00	2	4 days, 2:03:00	OB	3 days, 23:07:00	3 days, 23:05:00	3 days, 23:06:00	1	.58363858	136	127	0	71	65	83	1 day, 9:02:00	.522	18610241	.643		.643	41.91	1	10:04:00	5	97	186	121	39	139	1	3	2		1
6	2 days, 4:01:00	6 days, 19:04:00	92	02:07:00	Normal	61	1 day, 16:05:00	Normal	1634	1951343	-1.19	-0.38	0	1 day, 11:02:00	NORMAL	2 days, 23:04:00	2 days, 22:08:00	2 days, 23:01:00	0	.43512852	101	92	0	67	61	999	22:03:00			.121		.121	13:43:00	0	03:05:00		92					1	2.3	2		2
7	3 days, 7:04:00	6 days, 18:06:00	119	3 days, 0:06:00	Normal	73	3 days, 6:05:00	Normal	1626	30031666	-1.38	02:35:00	2	4 days, 1:04:00	OB	3 days, 21:05:00	3 days, 22:04:00	93.95	1	.57779828	128	119	0	79	73	86	1 day, 8:02:00	.526	18448867	.354	.366	.36	1 day, 1:03:00	1	05:25:00	05:01:00	85	147	89	51	70	1	3	2		2
8	2 days, 9:06:00	6 days, 18:04:00	99	12:01:00	Normal	63	2 days, 1:06:00	Normal	1624	21839889	-1.04	0.0451389	0	2 days, 23:07:00	NORMAL	3 days, 2:02:00	3 days, 2:05:00	3 days, 2:35:00	0	.4578202	108	99	0	69	63	999	1 day, 0:08:00			.137		.137	15:17:00	0	03:11:00		83					1	3	2		2
9	2 days, 8:02:00	7 days, 5:03:00	111	1 day, 7:02:00	Normal	64	1 day, 20:04:00	Normal	1733	18712818	00:11:00	-0.73	0	23:06:00	NORMAL	64	64	64	0	.36930179	120	111	0	70	64	84	23:02:00			.146		.146	16:14:00	0	0.185417		97					2		2		1
10	3 days, 23:07:00	7 days, 6:05:00	127	3 days, 10:09:00	Normal	77	3 days, 10:09:00	Normal	1745	31428313	00:21:00	02:58:00	2	4 days, 2:02:00	OB	3 days, 22:08:00	95	3 days, 22:09:00	1	.54383954	136	127	0	83	77	999	1 day, 8:03:00	.559	17231621	.723		.723	1 day, 22:39:00	1	10:19:00	05:02:00	89	242	175	42	184	1	3	2		2
11	2 days, 5:02:00	175	116	50	Normal	47	05:06:00	Normal	0.09375	17371429	0.0416667	-1.25	0	10:09:00	NORMAL	2 days, 17:08:00	2 days, 17:05:00	65.65	0	.37514286	125	116	0	53	47	73	22			.033		.033	0.174306	0	0.0597222		94					1	1	1	7	2
12	1 day, 22:09:00	6 days, 23:05:00	95	03:01:00	Normal	66	2 days, 4:04:00	Normal	1675	16716418	-0.84	-1.98	0	01:09:00	NORMAL	62	62	62	0	.37014925	104	95	0	72	66	999	23:03:00			.098		.098	0.480556	0	02:29:00		85					1	1.3	1	5	2
13	1 day, 19:08:00	7 days, 0:05:00	99	07:09:00	Normal	62	1 day, 15:07:00	Normal	1685	15426745	-0.63	-2.80	0	.1	NORMAL	2 days, 12:02:00	2 days, 12:05:00	2 days, 12:35:00	0	.35816024	108	99	0	68	62	59	20			.078		.078	0.383333	0	0.106944		90					1	2.3	2		1
14	3 days, 18:04:00	164	107	1 day, 3:04:00	Normal	68	2 days, 14:02:00	Normal	0.0861111	33610946	-1.26	0.142361	2	4 days, 2:09:00	OB	4 days, 3:03:00	4 days, 3:02:00	4 days, 3:25:00	1	.60518293	116	107	0	74	68	81	1 day, 6:02:00	.649	15547	.32		.32	22:52:00	0	0.232639	04:09:00	89	172	119	41	100	1	1	1	16	2
15	2 days, 12:08:00	169	126	3 days, 13:01:00	Normal	82	3 days, 20:09:00	PreHT	0.0895833	2128777	-0.50	00:30:00	0	2 days, 12:03:00	NORMAL	3 days, 0:04:00	3 days, 0:03:00	3 days, 0:35:00	0	.42810651	135	126	0	88	82	109	1 day, 3:05:00			.037		.037	04:16:00	0	0.0597222		84					1	3	2		1
16	2 days, 15:07:00	171	130	3 days, 19:03:00	PreHT	69	2 days, 14:09:00	Normal	0.0909722	21784481	-0.19	00:50:00	0	2 days, 19:01:00	NORMAL	3 days, 0:02:00	3 days, 0:04:00	3 days, 0:03:00	0	.42280702	139	130	0	75	69	65	23:04:00			.068		.068	0.334028	0	0.0847222		86					1	2.3	2		2
17	3 days, 14:04:00	7 days, 4:05:00	116	2 days, 5:06:00	Normal	69	2 days, 15:07:00	Normal	1725	29035917	00:36:00	02:33:00	2	4 days, 1:02:00	OB	3 days, 16:05:00	3 days, 16:09:00	3 days, 16:07:00	0	.5142029	125	116	0	75	69	75	1 day, 8:07:00	.545	51281053	.22	.021	.1205	09:48:00	0	0.106944	05:03:00	83	189	132	48	95	1	2	2		1
18	3 days, 16:06:00	6 days, 14:03:00	114	2 days, 14:06:00	Normal	69	2 days, 22:05:00	Normal	1583	35356714	-1.77	03:08:00	2	4 days, 3:02:00	OB	4 days, 9:03:00	4 days, 8:06:00	104.95	1	.66298168	123	114	0	75	69	87	1 day, 7:08:00	1388	15537637	.796		.796	2 days, 2:36:00	1	0.523611	5	96	185	123	45	152	1	3	2		2
19	2 days, 2:03:00	7 days, 2:05:00	97	04:06:00	Normal	52	13:03:00	Normal	1705	17302913	-0.16	-1.41	0	8	NORMAL	2 days, 15:04:00	2 days, 15:07:00	2 days, 15:55:00	0	.37272727	106	97	0	58	52	85	21:03:00			.104		.104	11:57:00	0	02:37:00		83					1	1	1	8	2
20	2 days, 9:09:00	171	84	.1	Normal	46	04:03:00	Normal	0.0909722	19800964	-0.40	-0.40	0	1 day, 10:03:00	NORMAL	2 days, 21:08:00	2 days, 21:09:00	69.85	0	.40847953	93	84	0	52	46	70	23:05:00			.141		.141	0.666667	0	03:51:00		91					2		2		2
21	1 day, 19:03:00	7 days, 1:06:00	91	01:02:00	Normal	54	16:09:00	Normal	1696	15053455	-0.44	-3.06	0	0	NORMAL	2 days, 14:08:00	2 days, 14:09:00	62.85	0	.37057783	100	91	0	60	54	81	18:08:00			.132		.132	0.627083	0	03:11:00		86					1	3	2		2
22	2 days, 14:05:00	169	100	09:09:00	Normal	54	18:07:00	Normal	0.0895833	21882987	-0.08	0.05	0	3 days, 1:04:00	NORMAL	2 days, 22:04:00	70	2 days, 22:02:00	0	.41538462	109	100	0	60	54	72	23:09:00			.126		.126	0.609722	0	03:07:00		89					2		2		2
23	3 days, 0:08:00	6 days, 5:09:00	127	97	HT	85	97	HT	1499	32398739	-1.79	02:59:00	2	4 days, 1:08:00	OB	3 days, 8:05:00	3 days, 9:03:00	3 days, 8:09:00	1	.53969313	136	127	0	91	85	105	1 day, 7:05:00		2 days, 6:03:00				33.61	1	0.335417	05:02:00	92	163	109	36	140	1	2	2		1
24	1 day, 22:08:00	163	110	45	Normal	72	71	Normal	0.0854167	17614513	00:12:00	-1.17	0	14:07:00	NORMAL	2 days, 13:03:00	2 days, 13:02:00	2 days, 13:25:00	0	.37576687	119	110	0	78	72	119	22	.459	37969037	.785		.785	1 day, 21:35:00	1	0.475		97					1	2	2		1
25	3 days, 1:08:00	154	94	8	Normal	58	27	Normal	01:54:00	31118232	-1.21	02:40:00	2	4 days, 1:01:00	OB	3 days, 21:05:00	3 days, 21:06:00	3 days, 21:55:00	1	.60746753	103	94	0	64	58	86	1 day, 6:03:00	.624	19511031	.395		.395	1 day, 2:52:00	1	0.220139	05:02:00	73	174	115	44	94	2		2		2
26	2 days, 23:09:00	6 days, 10:02:00	124	93	PreHT	76	85	Normal	1542	30238493	-1.21	02:24:00	2	4 days, 0:04:00	OB	3 days, 12:05:00	3 days, 12:05:00	3 days, 12:05:00	1	.54798962	133	124	0	82	76	97	1 day, 4:05:00		53.78				1 day, 1:46:00	1	0.232639	04:08:00	79	170	106	57	67	1	2	2		2
27	2 days, 3:05:00	6 days, 7:04:00	116	78	Normal	71	72	Normal	1514	22467538	-1.59	0.0430556	0	3 days, 1:05:00	NORMAL	66	66	66	0	.43593131	125	116	0	77	71	85	1 day, 0:08:00										88					1	2	2		2
28	4 days, 7:04:00	7 days, 1:03:00	118	2 days, 11:01:00	Normal	60	1 day, 7:06:00	Normal	1693	36075023	-0.60	03:13:00	2	4 days, 3:03:00	OB	107		107	1	.63201418	127	118	0	66	60	95	1 day, 10:04:00	.885	19854318	.284	.241	.2625	0.808333	0	04:14:00	04:09:00	89	188	118	53	86	1	2	2		2
29	86	6 days, 17:08:00	137	4 days, 3:01:00	HT	77	3 days, 16:05:00	Normal	1618	32850457	-1.18	0.140278	2	4 days, 2:08:00	OB	4 days, 0:05:00		4 days, 0:05:00	1	.59641533	146	137	1	83	77	92	1 day, 9:02:00	.495	19806643	.657		.657	42.71	1	09:28:00	05:02:00	88	226	157	37	284	2		2		2
30	67	6 days, 1:07:00	126	97	HT	81	93	PreHT	1457	31561359	-2.48	02:43:00	2	4 days, 1:01:00	OB	3 days, 7:05:00	79	3 days, 7:25:00	1	.54392588	135	126	0	87	81	96	1 day, 5:02:00	1514	.21490008	.392		.392	1 day, 2:36:00	1	06:04:00	05:02:00	93	161	101	47	104	1	3	2		1
31	3 days, 19:09:00	170	103	13:01:00	Normal	65	50	Normal	01:07:00	31799308	-0.31	0.128472	2	4 days, 2:04:00	OB	4 days, 9:08:00	4 days, 9:09:00	105.85	1	.62264706	112	103	0	71	65	82	1 day, 6:04:00	.276	45716115	1125		1125	66.92	1	14:54:00	05:04:00	88	194	142	31	186	1	1,2,3	1	6	2
32	56	170	103	13:01:00	Normal	59	1 day, 6:05:00	Normal	01:07:00	19377163	-0.31	-0.42	0	34	NORMAL	2 days, 19:09:00	2 days, 19:07:00	2 days, 19:08:00	0	.39882353	112	103	0	65	59	81	23:02:00			.085		.085	09:49:00	0	0.105556		82					1	2	2		2
33	3 days, 2:02:00	155	122	89	Normal	78	88	Normal	01:55:00	30884495	-1.08	02:35:00	2	4 days, 0:09:00	OB	3 days, 9:05:00	3 days, 9:05:00	3 days, 9:05:00	1	.52580645	131	122	0	84	78	98	1 day, 5:08:00	.535	25455				0.527083	0	02:51:00	04:04:00	85	119	67	49	62	2		2		2
34	2 days, 18:01:00	173	104	12:09:00	Normal	69	2 days, 13:08:00	Normal	0.0923611	22085603	00:09:00	0.0423611	0	2 days, 22:07:00	NORMAL	3 days, 2:07:00	3 days, 2:06:00	74.65	0	.43150289	113	104	0	75	69	81	1 day, 2:04:00			.085		.085	09:49:00	0	0.0958333		76					2		2		2
35	1 day, 19:05:00	6 days, 13:05:00	91	03:07:00	Normal	49	12:03:00	Normal	1575	17535903	-1.77	-1.24	0	10:09:00	NORMAL	2 days, 14:05:00	2 days, 14:07:00	2 days, 14:06:00	0	.39746032	100	91	0	55	49	65	20:03:00			.057		.057	06:39:00	0	01:29:00		82					1	02:03:00	2		2
36	46	167	99			57			0.0881944	16493958	-0.37	-1.75	0	4	NORMAL	2 days, 13:05:00	2 days, 13:01:00	2 days, 13:03:00	0	.36706587	108	99	0	63	57	73	21:03:00															2		2		2
37	3 days, 19:04:00	7 days, 8:05:00	120	2 days, 14:05:00	Normal	64	44	Normal	1765	29339775	0.0548611	02:36:00	2	4 days, 1:03:00	OB	3 days, 17:07:00	3 days, 17:08:00	89.75	0	.50849858	129	120	0	70	64	78	31	1337	81788155	.63		.63	1 day, 17:17:00	1	0.35625	04:07:00	78	189	115	50	224	2		2		2
38	47	154	95	10	Normal	55	19	Normal	01:54:00	19817844	-1.19	-0.22	0	1 day, 21:07:00	NORMAL	62	2 days, 13:05:00	61.75	0	.40097403	104	95	0	61	55	90	22:06:00						0.603472		0.134722		80					1	3	2		2
39	45	6 days, 4:05:00	88	3	Normal	62	41	Normal	1485	20406081	-2.05	-0.08	0	2 days, 2:07:00	NORMAL	60	2 days, 11:07:00	59.85	0	.4030303	97	88	0	68	62	76	23		1 day, 18:35:00				20:11:00		0.209028		93					1	2	2		2
40	2 days, 8:09:00	7 days, 0:05:00	132	3 days, 23:04:00	HT	60	1 day, 11:02:00	Normal	1685	2004068	-0.35	-0.05	0	1 day, 23:07:00	NORMAL	2 days, 19:02:00	2 days, 19:05:00	2 days, 19:35:00	0	.39970326	141	132	1	66	60	70	23:02:00			.076	.082	.079	0.390972	0	0.100694		85					1	2	2		2
41	2 days, 6:03:00	171	84	.1	Normal	59	1 day, 3:08:00	Normal	0.0909722	18569816	-0.36	-0.93	0	17:05:00	NORMAL	2 days, 18:02:00	2 days, 18:04:00	2 days, 18:03:00	0	.3877193	93	84	0	65	59	85	23:04:00			.083		.083	09:27:00	0	0.105556		84					1	1,2,3	1	3	2
42	61	6 days, 22:03:00	108	1 day, 7:09:00	Normal	61	1 day, 16:01:00	Normal	1663	22056944	-0.59	0.0486111	0	3 days, 1:01:00	NORMAL	3 days, 0:03:00	3 days, 0:03:00	3 days, 0:03:00	0	.43475646	117	108	0	67	61	97	1 day, 1:05:00			.1		.1	11:14:00	0	02:31:00		84					1	3	2		2
43	3 days, 10:09:00	6 days, 17:01:00	115	2 days, 16:01:00	Normal	49	11:05:00	Normal	1611	31942099	-1.25	0.132639	2	4 days, 2:05:00	OB	4 days, 3:05:00	4 days, 3:05:00	4 days, 3:05:00	1	.6176288	124	115	0	55	49	80	31		16:47:00	.299	.29	.2945	0.895833	0	04:59:00	05:05:00	89	128	78	42	42	1	1,2,3	1	1	2
44	1 day, 20:09:00	6 days, 7:01:00	107	46	Normal	67	59	Normal	1596	19666	-1.65	-0.33	0	1 day, 17:04:00	NORMAL	2 days, 15:05:00	2 days, 15:05:00	2 days, 15:05:00	1	.42025149	116	107	0	73	67	108	22:08:00	.293	72733907	.339		.339	23:38:00		04:56:00		79					2		2		2
45	49	6 days, 21:04:00	87	.8	Normal	57	1 day, 4:01:00	Normal	1654	17911216	-0.72	-1.01	0	16	NORMAL	3 days, 3:05:00	3 days, 3:05:00	3 days, 3:05:00	0	.45646917	96	87	0	63	57	65	25			.09		.09	10:04:00	0	02:03:00		82					1	3	2		2
46	82	6 days, 23:05:00	120	2 days, 20:08:00	Normal	81	3 days, 19:05:00	PreHT	1675	29226999	-0.82	02:20:00	2	4 days, 0:07:00	OB	96	4 days, 0:03:00	4 days, 0:15:00	1	.57402985	129	120	0	87	81	117	1 day, 5:04:00	.285	43715354	1673		1673	89.64	1	0.840278	5	89	190	119	49	237	1	3	2		2
47	4 days, 9:09:00	7 days, 1:03:00	96	03:08:00	Normal	52	12:09:00	Normal	1693	36947244	-0.50	03:23:00	2	4 days, 3:04:00	OB	4 days, 11:06:00		4 days, 11:06:00	1	.63555818	105	96	0	58	52	89	1 day, 7:04:00	.715	11832351	.716		.716	1 day, 22:00:00	1	09:54:00	05:03:00	84	197	133	45	186	1	3	2		1
48	3 days, 19:03:00	7 days, 0:06:00	112	1 day, 13:04:00	Normal	72	2 days, 22:09:00	Normal	1686	32118528	-0.73	0.127083	2	4 days, 2:04:00	OB	4 days, 1:05:00	4 days, 3:02:00	4 days, 2:35:00	1	.58333333	121	112	0	78	72	100	36	.553	17440354	.595	.55	.5725	37.86	1	08:32:00	05:02:00	89	132	84	40	105	1	3	2		2
49	2 days, 9:04:00	147	109	57	Normal	66	54	Normal	1456	26563	-2.35	01:49:00	1	90	OB	73	73	73	0	.49659864	118	109	0	72	66	83	30	.333	58344				1 day, 13:41:00		07:57:00	5	82	188	139	40	92	1	3	2		2
50	2 days, 19:07:00	6 days, 6:07:00	119	85	Normal	75	82	Normal	1507	29810013	-1.83	02:08:00	2	95	OB	90	3 days, 17:05:00	89.75	1	.59555408	128	119	0	81	75	109	30	.4	44843				21:01:00		0.223611	05:05:00	93	229	170	41	214	1	3	2		2
51	3 days, 9:06:00	7 days, 0:02:00	131	3 days, 21:09:00	PreHT	71	2 days, 22:05:00	Normal	1682	2884285	-0.57	02:19:00	2	4 days, 0:06:00	OB	3 days, 20:07:00	92	3 days, 20:35:00	1	.54904875	140	131	1	77	71	75	1 day, 7:08:00	.389	27526138	.782		.782	49.61	1	10:53:00	04:08:00	86	262	214	34	205	2		2		2
52	3 days, 9:08:00	6 days, 19:04:00	128	3 days, 19:09:00	PreHT	88	98	HT	1634	30637209	-1.29	02:45:00	2	4 days, 1:08:00	OB	4 days, 2:09:00	4 days, 1:07:00	4 days, 2:03:00	1	.60159119	137	128	1	94	88	74	1 day, 7:08:00	.917	66.66	.47		.47	31.79	1	07:22:00	5	92	168	111	34	255	1	1,2,3	1	4	1
53	2 days, 6:08:00	6 days, 19:04:00	101	12:01:00	Normal	67	2 days, 9:09:00	Normal	1634	20524683	-1.42	-0.13	0	1 day, 20:03:00	NORMAL	2 days, 20:05:00	2 days, 20:06:00	2 days, 20:55:00	0	.41952264	110	101	0	73	67	76	1 day, 0:01:00			.156		.156	17:22:00	0	03:23:00		76					1	3	2		2
54	3 days, 3:09:00	157	116	72	Normal	76	83	Normal	01:57:00	30792324	-0.88	02:25:00	2	96	OB	3 days, 11:06:00	3 days, 11:08:00	3 days, 11:07:00	1	.53312102	125	116	0	82	76	96	1 day, 7:05:00	.42	1 day, 17:35:00				1.02639		0.234028	05:02:00	84	180	122	46	133	1	02:03:00	2		2
55	92	6 days, 16:04:00	118	75	Normal	69	61	Normal	1604	35758484	-0.34	0.149306	2	4 days, 2:04:00	OB	4 days, 0:03:00	3 days, 23:05:00	3 days, 23:09:00	1	.5978803	127	118	0	75	69	81	1 day, 10:05:00		1 day, 14:09:00				1 day, 8:15:00		07:14:00	05:01:00	90	219	159	53	128	2		2		1
56	2 days, 9:02:00	6 days, 12:02:00	95	8	Normal	66	53	Normal	1562	23444122	-0.97	0.0541667	0	3 days, 5:02:00	OB	70	2 days, 22:01:00	2 days, 22:05:00	0	.44846351	104	95	0	72	66	99	1 day, 2:03:00		2 days, 12:52:00				17:43:00		0.176389		87					1	02:03:00	2		2
57	4 days, 5:01:00	165	101	09:07:00	Normal	63	1 day, 15:07:00	Normal	0.0868056	37134986	-1.34	03:22:00	2	4 days, 3:04:00	OB	4 days, 9:09:00	4 days, 9:01:00	4 days, 9:05:00	1	.63939394	112	101	0	69	63	57	1 day, 11:05:00	.488	20152505	.877		.877	54.64	1	10:25:00	05:03:00	76	192	132	45	205	2		2		2
58	5 days, 12:02:00	7 days, 12:02:00	121	2 days, 6:04:00	Normal	79	3 days, 10:09:00	Normal	1802	40711948	0.0527778	03:56:00	2	4 days, 3:07:00	OB	127	127	127	1	.70477248	130	121	0	85	79	97	1 day, 14:05:00	.646	14404198	1246		1246	3 days, 0:46:00	1	0.688889	05:05:00	89	171	125	37	168	1	02:03:00	2		2
59	3 days, 9:08:00	6 days, 18:04:00	129	3 days, 21:02:00	PreHT	81	3 days, 20:05:00	PreHT	1624	31015676	-1.50	02:48:00	2	4 days, 1:09:00	OB	101	4 days, 4:05:00	100.75	1	.62038177	138	129	0	87	81	81	1 day, 5:05:00	.482	31945	.102	.108	.105	08:43:00	0	0.100694	5	89	186	127	53	77	1	3	2		1
60	4 days, 2:06:00	177	126	3 days, 3:02:00	Normal	85	3 days, 21:06:00	PreHT	0.0951389	31472438	00:34:00	02:53:00	2	4 days, 2:01:00	OB	93	3 days, 20:05:00	92.75	1	.5240113	135	126	0	91	85	116	1 day, 6:04:00	.215	62568974	.891		.891	2 days, 7:37:00	1	11:21:00	05:01:00	82	164	108	39	180	2		2		2
61	3 days, 7:02:00	6 days, 20:06:00	117	2 days, 17:05:00	Normal	62	44	Normal	1646	2923247	-0.87	02:30:00	2	4 days, 1:01:00	OB	4 days, 1:08:00	4 days, 1:04:00	4 days, 1:06:00	1	.59295261	126	117	0	68	62	74	1 day, 6:06:00	.26	49561428	.564	.504	.534	35.60	1	0.348611	05:08:00	89	177	112	55	92	1	3	2		1
62	4 days, 5:07:00	6 days, 15:05:00	119	3 days, 3:05:00	Normal	81	3 days, 21:04:00	PreHT	1595	39976022	-1.78	03:50:00	2	4 days, 3:06:00	OB	119	118	4 days, 22:05:00	1	.74294671	128	119	0	87	81	75	1 day, 13:03:00	.305	3965967	.641		.641	41.80	1	10:32:00	05:09:00	100	134	84	36	151	1	3	2		2
63	3 days, 16:09:00	6 days, 16:05:00	112	2 days, 0:04:00	Normal	68	2 days, 14:09:00	Normal	1605	34510535	-1.77	0.148611	2	4 days, 3:01:00	OB	4 days, 0:05:00	97	96.75	1	.60280374	121	112	0	74	68	65	1 day, 9:05:00	.514	30371152	.312		.312	22:01:00	0	0.213194	05:03:00	86	155	100	45	105	1	01:03:00	1	1	2
64	2 days, 11:04:00	6 days, 18:07:00	119	3 days, 1:02:00	Normal	74	3 days, 9:06:00	Normal	1627	22439405	-1.24	0.05	0	3 days, 1:09:00	NORMAL	71	71	71	0	.43638599	128	119	0	80	74	79	26		38 days, 9:03:00	.167		.167	18:41:00	0	04:36:00		96					1	2	2		2
65	2 days, 4:03:00	164	133			92			1665	19445	-1.23	-0.49	0	1 day, 7:01:00	OB-normal	2 days, 17:03:00		2 days, 17:03:00	0	.39817073	142	133	1	98	92	96	1 day, 14:05:00	.321	36776188	1836		1836	3 days, 23:21:00	1	20:22:00	5	86	188	140	33	143	2		2		1
66	2 days, 17:01:00	174	108	16:06:00	Normal	67	1 day, 23:06:00	Normal	0.0930556	2150218	-0.15	00:13:00	0	2 days, 5:09:00	NORMAL	2 days, 23:09:00	2 days, 23:08:00	71.85	0	.41293103	117	108	0	73	67	78	25			.022		.022	02:48:00	0	00:54:00		89					1	1,2,3	1	2	2
67	1 day, 17:04:00	6 days, 13:03:00	88	2	Normal	53	13	Normal	1573	16731809	-0.82	-1.78	0	02:09:00	NORMAL	66	2 days, 17:05:00	65.75	0	.4179911	97	88	0	59	53	91	20:02:00	.217	96144478	.417		.417	27.72		06:29:00		92					1	3	2		1
68	2 days, 20:05:00	7 days, 4:05:00	100	05:07:00	Normal	52	10:07:00	Normal	1725	23020374	-0.22	0.0513889	0	3 days, 2:06:00	NORMAL	3 days, 5:05:00	77	3 days, 5:25:00	0	.44782609	109	100	0	58	52	80	1 day, 3:02:00		93.94	.171		.171	0.808333	0	04:00:00		86					1	2	2		1
69	47	167	102	09:05:00	Normal	73	2 days, 22:05:00	Normal	0.0881944	16852522	-1.12	-2.10	0	01:01:00	NORMAL	2 days, 16:09:00	2 days, 16:06:00	64.75	0	.38772455	111	102	0	79	73	89	20:05:00		4 days, 0:55:00	.202		.202	22:14:00	0	0.215278		86					1	3	2		1
70	5 days, 10:09:00	178	110	19:08:00	Normal	88	4 days, 0:01:00	HT	0.0958333	41314228	00:47:00	0.167361	2	4 days, 3:07:00	OB	4 days, 11:05:00	4 days, 10:08:00	4 days, 11:15:00	1	.60196629	119	110	1	94	88	101	1 day, 16:02:00	.301	40429387	1236	1232	1234	71.93	1	0.68125	05:05:00	89	196	147	35	164	1	1,2,3	1	2	2
71	1 day, 19:04:00	154	101			62			01:54:00	18299882	-2.71	-1.19	0	11:01:00	NORMAL	2 days, 14:02:00	2 days, 14:04:00	2 days, 14:03:00	0	.40454545	110	101	0	68	62	83	21:02:00						16:35:00		03:02:00		75					1	1,2,3	1	2	2
72	3 days, 13:04:00	6 days, 22:05:00	116	52	Normal	70	2 days, 14:09:00	Normal	1665	3080558	-1.14	02:38:00	2	4 days, 1:06:00	OB	3 days, 22:03:00	3 days, 22:05:00	3 days, 22:04:00	1	.56696697	125	116	0	76	70	110	29	.362	30675186	.32		.32	22:52:00	0	0.217361	05:01:00	85	197	130	44	246	1	3	2		1
73	2 days, 9:09:00	7 days, 10:09:00	98	02:05:00	Normal	63	1 day, 11:06:00	Normal	1789	18090805	0.0458333	-1.17	0	11:09:00	NORMAL	2 days, 17:05:00	2 days, 17:05:00	2 days, 17:05:00	0	.36612633	107	98	0	69	63	102	21:03:00	.245	5352204	.081		.081	09:05:00	0	0.0888889		75					1	02:03:00	2		2
74	99	173	121	2 days, 11:09:00	Normal	74	2 days, 21:08:00	Normal	0.0923611	33078285	-0.33	0.132639	2	4 days, 2:06:00	OB	4 days, 10:02:00	106	4 days, 10:01:00	1	.6132948	130	121	0	80	74	92	1 day, 7:09:00	.535	18098161	.579		.579	1 day, 14:24:00	1	08:03:00	05:01:00	85	197	133	46	179	1	1,2,3	2		2
75	1 day, 18:06:00	6 days, 17:04:00	100	16	Normal	70	64	Normal	1614	16353192	-0.23	-2.01	0	01:01:00	NORMAL	63	63	63	0	.39033457	109	100	0	76	70	94	17:08:00	.317	66421919	.127		.127	0.428472		02:05:00		85					1	3	2		2
76	1 day, 10:07:00	6 days, 7:05:00	91	5	Normal	60	33	Normal	1515	15118344	-1.72	-2.75	0	0	NORMAL	2 days, 8:05:00	57	56.75	0	.37458746	100	91	0	66	60	59	20:02:00	.311	67954467	.14		.14	0.464583		02:29:00		87					1	3	2		1
77	3 days, 11:08:00	6 days, 20:05:00	103			84			1645	30967933	00:23:00	02:26:00	2	3 days, 23:09:00	OB	88	3 days, 16:05:00	3 days, 16:25:00	1	.53647416	112	103	0	90	84	86	31	.533	28112135	.604		.579	1 day, 14:24:00	1	0.343056	04:09:00	82	213	147	61	104	1	3	2		2
78	2 days, 4:01:00	7 days, 2:06:00	111	1 day, 7:02:00	Normal	55	17:01:00	Normal	1706	17901098	-0.46	-1.32	0	9	NORMAL	2 days, 22:09:00	2 days, 22:08:00	70.85	0	.41529894	120	111	0	61	55	65	22:05:00			.108		.108	12:01:00	0	02:52:00		85					1	3	2		1
79	4 days, 4:04:00	7 days, 9:06:00	135	3 days, 20:09:00	PreHT	89	3 days, 20:06:00	PreHT	1776	31830817	00:38:00	02:57:00	2	4 days, 2:03:00	OB	3 days, 21:02:00	3 days, 21:07:00	3 days, 21:45:00	1	.52618243	144	135	1	95	89	85	1 day, 8:06:00	.389	27526138	1048		1048	91.74	1	19:25:00	05:04:00	85	177	127	39	66	1	3	2		2
80	2 days, 21:09:00	7 days, 11:02:00	117			61			1792	2176713	0.0430556	00:32:00	0	2 days, 13:01:00	NORMAL	3 days, 7:06:00	3 days, 8:03:00	79.95	0	.44614955	126	117	0	67	61	57	1 day, 1:02:00										97					1	3	2		2
81	2 days, 8:08:00	6 days, 22:05:00	116	2 days, 5:06:00	Normal	70	2 days, 16:08:00	Normal	1665	20488957	-1.07	-0.19	0	42	NORMAL	2 days, 18:05:00	2 days, 18:07:00	2 days, 18:06:00	0	.4	125	116	0	76	70	69	1 day, 3:03:00			.151		.151	0.713889	0	03:42:00		83					1	3	2		1
82	3 days, 21:04:00	6 days, 22:09:00	138	98	HT	76	3 days, 6:02:00	Normal	1669	3353005	-1.14	0.136806	2	4 days, 2:08:00	OB	4 days, 6:02:00	4 days, 6:08:00	4 days, 6:05:00	1	.6141402	147	138	1	82	76	98	1 day, 10:08:00		3 days, 2:52:00	.202	.203	.2025	0.648611	0	03:36:00	05:02:00	91	185	133	38	108	1	3	2		1
83	2 days, 1:03:00	7 days, 3:05:00	126	3 days, 5:03:00	Normal	73	2 days, 18:06:00	Normal	1715	16761723	-0.55	-2.19	0	.8	NORMAL	2 days, 16:01:00	2 days, 16:07:00	2 days, 16:04:00	0	.3755102	135	126	0	79	73	98	22			.099		.099	11:03:00	0	02:23:00		82					1	3	2		2
84	4 days, 2:09:00	7 days, 7:02:00	124	3 days, 2:09:00	Normal	82	3 days, 19:06:00	PreHT	1752	32220189	00:37:00	0.132639	2	4 days, 2:06:00	OB	4 days, 1:07:00	4 days, 1:04:00	4 days, 1:55:00	1	.55679224	133	124	0	88	82	91	1 day, 7:08:00	.376	28965144	01:55:00		01:55:00	3 days, 13:07:00	1	20:37:00	6	97	231	158	40	297	1	02:03:00	2		2
85	5 days, 4:04:00	7 days, 3:06:00	142	4 days, 3:01:00	HT	94	4 days, 3:01:00	HT	1716	42246021	-0.36	0.172222	2	4 days, 3:07:00	OB	117	4 days, 21:02:00	4 days, 21:01:00	1	.68240093	151	142	1	100	94	68	1 day, 15:01:00		1 day, 23:35:00	.463		.463	48.70	1	09:50:00	05:02:00	79	138	88	32	209	1	3	2		1
86	2 days, 6:07:00	7 days, 0:08:00	126	3 days, 8:02:00	Normal	63	1 day, 11:02:00	Normal	1688	19197401	-0.89	-0.88	0	17:07:00	NORMAL	2 days, 18:06:00	2 days, 17:09:00	2 days, 18:25:00	0	.3924763	135	126	0	69	63	73	1 day, 0:04:00			.112		.112	12:45:00	0	0.125694		85					1	02:03:00	2		2
87	1 day, 18:04:00	149	101	27	Normal	57	25	Normal	01:49:00	19098239	-1.99	-0.60	0	1 day, 7:01:00	NORMAL	2 days, 15:05:00	2 days, 15:09:00	2 days, 15:07:00	0	.42751678	110	101	0	63	57	65	20:02:00						0.518056		02:31:00		79					1	02:03:00	2		2
88	4 days, 14:06:00	7 days, 9:04:00	98	02:07:00	Normal	74	3 days, 0:02:00	Normal	1774	35143733	00:45:00	03:02:00	2	4 days, 3:02:00	OB	4 days, 8:03:00	4 days, 8:05:00	4 days, 8:04:00	1	.58850056	107	98	0	80	74	80	1 day, 9:05:00	1003	15889029	.383		.383	1 day, 2:47:00	1	05:03:00	05:02:00	77	204	136	56	140	1	3	2		1
89	4 days, 2:04:00	175	143	99	HT	94	99	HT	0.09375	32130612	00:09:00	0.127083	2	4 days, 2:04:00	OB	4 days, 12:05:00	4 days, 12:05:00	4 days, 12:05:00	1	.62	152	143	1	100	94	115	1 day, 9:05:00	1166	2 days, 9:31:00	.451	.432	.4415	1 day, 6:06:00	1	0.292361	05:03:00	89	195	133	56	98	1	02:03:00	2		1
90	57	6 days, 15:09:00	107	36	Normal	69	61	Normal	1599	22293483	-0.44	00:39:00	0	2 days, 17:07:00	NORMAL	2 days, 18:02:00	2 days, 18:04:00	2 days, 18:03:00	0	.41463415	116	107	0	75	69	79	23:08:00						0.5		02:41:00		84					1	3	2		2
91	56	166	101	10:07:00	Normal	65	2 days, 2:04:00	Normal	0.0875	20322253	-1.02	-0.16	0	1 day, 19:02:00	NORMAL	2 days, 20:07:00	2 days, 20:07:00	2 days, 20:07:00	0	.41385542	110	101	0	71	65	70	23:05:00			.094		.094	10:48:00	0	02:04:00		79					2		2		2
92	2 days, 5:01:00	7 days, 6:06:00	111	1 day, 2:01:00	Normal	59	1 day, 0:08:00	Normal	1746	17418311	00:03:00	-1.60	0	04:09:00	NORMAL	2 days, 17:03:00	65	2 days, 17:15:00	0	.3731386	120	111	0	65	59	54	23			.082		.082	09:16:00	0	0.0854167		72					1	02:03:00	2		2
93	3 days, 11:02:00	6 days, 15:05:00	111	51	Normal	71	69	Normal	1595	32704081	-0.52	02:53:00	2	97	OB	3 days, 20:07:00	3 days, 20:07:00	3 days, 20:07:00	1	.58119122	120	111	0	77	71	80	32	.443	37618				32.70		07:26:00	05:05:00	90	175	120	48	76	2		2		2
94	2 days, 9:04:00	148	119			62			01:48:00	26205259	-2.15	01:47:00	1	90	OB-normal	3 days, 2:05:00	3 days, 2:03:00	3 days, 2:04:00	0	.5027027	128	119	0	68	62	83	27									04:09:00	78	164	108	48	115	1	3	2		1
95	2 days, 6:05:00	6 days, 13:05:00	105			66			1575	2197027	-0.73	00:42:00	0	2 days, 19:07:00	OB-normal	68	2 days, 19:08:00	2 days, 19:09:00	0	.43111111	114	105	0	72	66	91	1 day, 0:09:00						14:14:00		0.138889	05:02:00	81	197	143	47	64	2		2		2
96	3 days, 3:05:00	7 days, 4:08:00	121			64			1728	25284797	00:03:00	01:47:00	1	3 days, 17:09:00	OB-normal	3 days, 8:05:00	3 days, 8:05:00	3 days, 8:05:00	0	.46585648	130	121	0	70	64	84	32	.4	26412	.356		.356	24.78	0	05:39:00	05:05:00	88	159	102	45	134	1	2	2		2
97	2 days, 21:06:00	170	120			65			01:07:00	24083045	-0.34	01:17:00	1	3 days, 12:08:00	OB-normal	3 days, 7:01:00	79	3 days, 7:05:00	0	.465	129	120	0	71	65	92	1 day, 2:05:00		1 day, 14:25:00	.213		.213	1.02431	0	04:49:00	04:09:00	76	129	79	46	132	2		2		1
98	3 days, 8:06:00	7 days, 2:01:00	111			80			1701	27856491	-0.38	0.110417	1	3 days, 23:04:00	OB-normal	3 days, 15:05:00	3 days, 15:06:00	3 days, 15:55:00	0	.51469724	120	111	0	86	80	79	1 day, 8:09:00			.21		.21	15:43:00	0	03:35:00	04:09:00	88	149	91	47	141	1	2	2		2
99	3 days, 4:05:00	6 days, 18:03:00	106	1 day, 3:08:00	Normal	65	2 days, 6:04:00	Normal	1623	29041858	-1.36	02:21:00	2	4 days, 0:08:00	OB	3 days, 18:03:00	3 days, 18:04:00	3 days, 18:35:00	1	.55668515	115	106	0	71	65	97	1 day, 6:05:00	.639	38101762	.388	.311	.3495	1 day, 0:38:00	0	05:00:00	04:09:00	83	180	129	44	102	1	2	2		1
100	92	177	105	12:03:00	Normal	64	1 day, 18:01:00	Normal	0.0951389	29365763	00:59:00	02:29:00	2	4 days, 1:01:00	OB	91	91	91	1	.51412429	114	105	0	70	64	87	1 day, 10:04:00	.396	2680663	.503		.503	33.77	1	0.313889	05:05:00	83	177	122	42	164	1	2	2		1
101	3 days, 11:04:00	6 days, 16:06:00	102	19:02:00	Normal	70	3 days, 0:06:00	Normal	1606	32335157	-1.44	0.134028	2	4 days, 2:06:00	OB	88	3 days, 15:08:00	3 days, 15:09:00	1	.54732254	111	102	0	76	70	70	1 day, 9:01:00	.844	21744689	.187		.187	0.604861	0	0.128472	05:02:00	77	209	154	50	95	1	2.3	2		2
102	4 days, 13:09:00	7 days, 13:05:00	141	4 days, 1:02:00	HT	89	4 days, 0:01:00	HT	1815	33361413	0.0618056	0.1375	2	4 days, 2:08:00	OB	4 days, 8:07:00	4 days, 8:05:00	4 days, 8:06:00	1	.57630854	150	141	1	95	89	116	1 day, 11:01:00	.313	62949	.922		.922	56.97	1	0.545833	05:01:00	90	161	110	45	88	1	3	2		2
103	3 days, 3:01:00	6 days, 10:08:00	106	38	Normal	71	71	Normal	1548	3133993	-1.22	02:33:00	2	4 days, 0:03:00	OB	3 days, 12:01:00	3 days, 12:02:00	3 days, 12:15:00	1	.54360465	115	106	0	77	71	81	30		0.141667				12:37:00		0.14375	05:03:00	94	146	91	49	89	1	2	2		2
104	4 days, 15:04:00	7 days, 14:06:00	101	02:06:00	Normal	73	2 days, 12:03:00	Normal	1826	33410551	0.0645833	0.135417	2	4 days, 2:07:00	OB	106	106	106	1	.58050383	110	101	0	79	73	93	1 day, 11:04:00	.569	16892835	.406		.406	27.89	1	06:54:00	05:05:00	95	161	114	42	90	1	3	2		2
105	5 days, 9:03:00	6 days, 22:02:00	119	2 days, 15:07:00	Normal	68	2 days, 8:07:00	Normal	1662	46809768	-1.17	04:03:00	2	4 days, 3:08:00	OB	5 days, 0:05:00	5 days, 0:04:00	5 days, 0:45:00	1	.72472924	128	119	0	74	68	62	1 day, 19:05:00	.369	50733	01:08:00	1695	17475	3 days, 20:25:00	1	21:18:00	05:05:00	93	188	133	41	133	1	2	2		2
106	2 days, 8:08:00	6 days, 13:05:00	107	40	Normal	68	60	Normal	1575	22897455	-0.72	0.0486111	0	3 days, 3:07:00	NORMAL	2 days, 17:05:00	2 days, 17:05:00	2 days, 17:05:00	0	.41587302	116	107	0	74	68	101	26						0.69375		03:19:00	05:02:00	81	177	98	69	49	2		2		2
107	2 days, 6:09:00	6 days, 13:07:00	114	65	Normal	61	35	Normal	1577	22075419	-0.70	00:45:00	0	2 days, 20:07:00	NORMAL	2 days, 22:02:00	2 days, 22:03:00	2 days, 22:25:00	0	.44546607	123	114	0	67	61	80	26	.723	13489942	.244		.244	0.752778		0.170139		84					2		2		2
108	1 day, 19:04:00	6 days, 8:07:00	94	9	Normal	62	40	Normal	1527	18612798	-1.44	-0.78	0	1 day, 1:01:00	NORMAL	2 days, 10:02:00	2 days, 10:04:00	2 days, 10:03:00	0	.38179437	103	94	0	68	62	76	21	.435	41823832	.243		.243	17:58:00		03:51:00		81					2		2		2
109	48	159	102	22	Normal	66	52	Normal	01:59:00	18986591	-0.49	-0.60	0	1 day, 7:05:00	NORMAL	65	2 days, 16:09:00	64.95	0	.40849057	111	102	0	72	66	80	21:05:00		2 days, 9:13:00				24.72		05:31:00		87					1	2	2		2
110	3 days, 13:03:00	6 days, 11:06:00	126			80			999	35231	-1.03	0.145833	2	4 days, 2:04:00	NORMAL	3 days, 18:03:00	3 days, 18:03:00	3 days, 18:03:00	0	.58033419	135	126	0	86	80	101	39									05:06:00	85	169	118	45	114	1	2	2		2
111	64	7 days, 7:05:00	116	1 day, 20:08:00	Normal	64	1 day, 18:01:00	Normal	1755	20779052	00:31:00	00:09:00	0	2 days, 4:08:00	NORMAL	3 days, 0:08:00	3 days, 1:01:00	72.95	0	.41566952	125	116	0	70	64	74	24			.101		.101	11:25:00	0	02:44:00		88					1	3	2		2
112	1 day, 20:07:00	6 days, 7:01:00	94	9	Normal	55	19	Normal	1511	19578463	-1.67	-0.38	0	1 day, 15:03:00	NORMAL	2 days, 13:02:00	2 days, 13:03:00	2 days, 13:25:00	0	.40536069	103	94	0	61	55	84	22:05:00										82					1	2	2		2
113	2 days, 19:01:00	7 days, 0:05:00	111	1 day, 12:07:00	Normal	57	1 day, 0:08:00	Normal	1685	2363321	-0.56	01:03:00	0	3 days, 9:09:00	NORMAL	2 days, 20:05:00	2 days, 20:07:00	2 days, 20:06:00	0	.40712166	120	111	0	63	57	72	1 day, 3:03:00			.107		.107	0.520833	0	02:50:00		85					1	3	2		2
114	2 days, 7:09:00	153	94	8	Normal	57	24	Normal	01:53:00	23879704	-1.38	0.0673611	0	3 days, 9:09:00	NORMAL	3 days, 0:08:00	3 days, 0:07:00	72.75	0	.4754902	103	94	0	63	57	77	26	.475	35587557	.173		.173	0.568056		0.126389		82					2		2		2
115	47	168	123			89			0.0888889	16652494	-0.57	-1.86	0	02:09:00	NORMAL	2 days, 15:02:00	2 days, 15:04:00	2 days, 15:03:00	0	.37678571	132	123	1	95	89	99	1 day, 0:05:00										89					2		2		2
116	1 day, 14:05:00	6 days, 11:08:00	93	7	Normal	70	86	Normal	1558	15860827	-0.89	-2.04	0	02:03:00	NORMAL	2 days, 9:05:00	2 days, 9:07:00	2 days, 9:06:00	0	.36970475	102	93	0	76	70	84	19										88					1	2	2		2
117	2 days, 3:03:00	154	96	11	Normal	62	39	Normal	01:54:00	21630966	-1.33	00:18:00	0	58	NORMAL	2 days, 13:03:00	2 days, 13:03:00	2 days, 13:03:00	0	.39805195	105	96	0	68	62	87	22:05:00	.535	27884501	.116		.116	0.400694		0.0993056		83					1	3	2		2
118	2 days, 2:09:00	6 days, 22:01:00	112	1 day, 12:07:00	Normal	58	22:07:00	Normal	1661	18449242	-1.24	-1.23	0	09:07:00	NORMAL	66	66	66	0	.39735099	121	112	0	64	58	84	1 day, 0:07:00			.116		.116	0.561806	0	0.129861		84					1	3	2		2
119	2 days, 3:08:00	172	109	32	Normal	89	97	Normal	0.0916667	17509465	01:45:00	-1.20	0	14	NORMAL	63	2 days, 15:02:00	2 days, 15:01:00	0	.36686047	118	109	1	95	89	119	22						15:13:00		03:43:00		92					1	2.3	2		1
120	2 days, 3:01:00	6 days, 21:01:00	122	3 days, 7:01:00	Normal	73	3 days, 5:09:00	Normal	1651	18746783	-0.96	-0.72	0	23:08:00	NORMAL	2 days, 18:04:00	2 days, 18:05:00	2 days, 18:45:00	0	.40248334	131	122	0	79	73	90	23			.106		.106	0.513194	0	02:39:00		82					2		2		2
121	3 days, 16:07:00	6 days, 19:08:00	108	1 day, 12:03:00	Normal	68	2 days, 17:09:00	Normal	1638	33059465	-0.68	0.145139	2	4 days, 2:09:00	OB	4 days, 0:05:00	4 days, 0:05:00	4 days, 0:05:00	1	.58913309	117	108	0	74	68	90	1 day, 11:05:00	.737	12856577	.376	.408	.392	1 day, 3:02:00	1	0.227083	05:01:00	73	154	90	55	82	2		2		2
122	3 days, 1:09:00	7 days, 1:05:00	117			79			1695	25722018	-0.13	0.0888889	1	3 days, 20:03:00	OB-normal	82	3 days, 9:09:00	81.95	0	.48348083	126	117	0	85	79	99	31		2 days, 14:33:00	.3		.3	21:25:00	0	05:04:00	04:09:00	96	132	76	53	71	2		2		2
123	3 days, 9:02:00	6 days, 14:07:00	118			84			1587	3224053	-0.54	02:54:00	2	4 days, 1:06:00	OB-normal	3 days, 7:05:00	3 days, 7:05:00	3 days, 7:05:00	0	.50094518	127	118	0	90	84	101	1 day, 6:05:00			.141		.141	0.666667	0	03:39:00	05:01:00	88	174	115	46	124	1	2	2		2
124	71	159	131			76			01:59:00	28084332	-0.49	0.103472	1	3 days, 22:02:00	OB-normal	85	3 days, 12:08:00	3 days, 12:09:00	1	.53396226	140	131	1	82	76	77	28									5	90	227	166	49	110	2		2		1
125	2 days, 7:03:00	167	88			65			0.0881944	19828606	0.0513889	-0.18	0	1 day, 23:04:00	OB-normal	2 days, 20:04:00	2 days, 20:05:00	2 days, 20:45:00	0	.40988024	97	88	0	71	65	81	22:03:00										79					1	3	2		1
126	4 days, 10:05:00	172	103	10	Normal	74	3 days, 2:09:00	Normal	0.0916667	35999189	-0.27	03:11:00	2	4 days, 3:03:00	OB	110	4 days, 13:09:00	109.95	1	.63924419	112	103	0	80	74	82	34	1116	13239445	.443		.443	1 day, 6:15:00	1	0.264583	05:01:00	78	190	143	34	126	1	1,2,3	1	12	2
127	3 days, 12:06:00	6 days, 22:05:00	105	20:06:00	Normal	70	2 days, 20:04:00	Normal	1665	30517003	-0.80	02:45:00	2	4 days, 1:08:00	OB	95	3 days, 22:08:00	3 days, 22:09:00	1	.56996997	114	105	0	76	70	92	1 day, 5:08:00	.425	40513	.281		.281	20:03:00	0	04:35:00	05:06:00	88	151	102	37	105	1	3	2		2
128	77	6 days, 16:04:00	122	3 days, 11:09:00	Normal	87	98	HT	1604	29928296	-1.51	02:38:00	2	4 days, 1:05:00	OB	3 days, 18:02:00	3 days, 18:05:00	3 days, 18:35:00	1	.5632793	131	122	1	93	87	94	1 day, 4:05:00	.391	27316737	.494	.459	.4765	1 day, 8:18:00	1	07:15:00	05:05:00	90	135	90	39	94	2		2		1
129	3 days, 9:05:00	6 days, 17:09:00	106	30	Normal	73	74	Normal	1619	31093092	-0.15	02:29:00	2	4 days, 0:02:00	OB	3 days, 11:02:00	3 days, 11:03:00	3 days, 11:25:00	1	.5142063	115	106	0	79	73	85	1 day, 6:01:00	.456	35638				53.64		0.485417	5	83	171	116	47	83	1	2	2		2
130	3 days, 17:01:00	6 days, 10:04:00	104	31	Normal	66	53	Normal	1544	37375164	-1.25	03:12:00	2	4 days, 2:07:00	OB	3 days, 20:05:00	3 days, 20:03:00	3 days, 20:04:00	1	.5984456	113	104	0	72	66	82	1 day, 10:05:00	.62	17601				24.83		05:02:00	05:01:00	82	190	132	51	100	2		2		2
131	3 days, 13:01:00	6 days, 18:06:00	121	3 days, 5:06:00	Normal	74	3 days, 8:02:00	Normal	1626	32187591	-1.43	0.129167	2	4 days, 2:05:00	OB	3 days, 21:03:00	3 days, 21:03:00	3 days, 21:03:00	1	.57380074	130	121	0	80	74	80	1 day, 7:08:00	.45	1 day, 12:54:00	.243		.243	17:58:00	0	0.181944	05:04:00	88	181	126	30	264	2		2		2
132	75	6 days, 8:04:00	96	12	Normal	69	64	Normal	1524	32291731	-1.54	02:50:00	2	4 days, 1:02:00	OB	3 days, 12:05:00	3 days, 12:03:00	3 days, 12:04:00	1	.55380577	105	96	0	75	69	93	29	.622	17:45:00				19:19:00		04:35:00	05:02:00	92	192	129	51	80	2		2		2
133	2 days, 5:04:00	6 days, 17:03:00							1613	20524497	-1.35	00:10:00	0	2 days, 5:02:00	NORMAL	2 days, 16:08:00	2 days, 16:08:00	2 days, 16:08:00	0	.4017359	127	119	0	87	81	57	1 day, 0:02:00			.077		.077	0.375	0	0.0861111		77					1	3	2		2
134	57	6 days, 18:06:00	114			72			999	2155926	-1.02	00:56:00	0	2 days, 20:07:00	NORMAL	2 days, 20:08:00	2 days, 20:08:00	2 days, 20:08:00	0	.42312423	123	114	0	78	72	72	1 day, 2:04:00			.101		.101	11:25:00	0	02:42:00		87					1	2	2		2
135	2 days, 4:04:00	7 days, 4:02:00	107	18:01:00	Normal	58	23:09:00	Normal	1722	17671157	-0.25	-1.43	0	07:01:00	NORMAL	2 days, 15:05:00	2 days, 15:03:00	2 days, 15:04:00	0	.36817654	116	107	0	64	58	79	23:05:00			.142		.142	0.674306	0	03:30:00		85					1	2	2		2
136	2 days, 6:01:00	165	102	11:05:00	Normal	60	1 day, 6:09:00	Normal	0.0868056	19871442	-1.33	-0.50	0	30	NORMAL	67	67	67	0	.40606061	111	102	0	66	60	80	22:05:00			.084		.084	09:38:00	0	0.106944		84					2		2		1
137	2 days, 7:04:00	7 days, 0:07:00	127	3 days, 12:01:00	Normal	76	3 days, 2:01:00	Normal	1687	19466129	-0.85	-0.68	0	24	NORMAL	65	2 days, 16:08:00	2 days, 16:09:00	0	.38470658	136	127	0	82	76	82	23:05:00			.12		.12	13:32:00	0	03:06:00		93					1	3	2		2
138	2 days, 11:03:00	6 days, 15:07:00	105	1 day, 2:04:00	Normal	69	2 days, 19:07:00	Normal	1597	23251173	-1.80	0.0597222	0	3 days, 5:09:00	NORMAL	72	72	72	0	.45084534	114	105	0	75	69	86	26			.092		.092	10:26:00	0	02:41:00		95					1	3	2		2
139	1 day, 23:02:00	151	116			77			999	20701	-1.63	00:09:00	0	2 days, 9:01:00	NORMAL	62	2 days, 13:08:00	2 days, 13:09:00	0	.40993377	125	116	0	83	77	98	23:01:00						0.7625		0.184722		88					1	2	2		1
140	2 days, 2:09:00	6 days, 13:02:00	101	21	Normal	69	64	Normal	1572	20597414	-0.76	00:00:00	0	2 days, 5:07:00	NORMAL	2 days, 18:08:00	67	2 days, 18:09:00	0	.42557252	110	101	0	75	69	79	21:08:00						0.754861		03:22:00		74					1	2	2		2
141	2 days, 7:04:00	6 days, 8:07:00	105	37	Normal	76	85	Normal	1527	23759193	-1.46	0.0618056	0	3 days, 8:01:00	NORMAL	74	3 days, 1:08:00	3 days, 1:09:00	0	.48395547	114	105	0	82	76	90	1 day, 1:05:00	.769	11574601	.711		.711	1 day, 18:03:00		08:51:00		82					2		2		1
142	2 days, 10:08:00	163	102	18	Normal	69	20	Normal	0.0854167	22131055	00:06:00	00:44:00	0	2 days, 20:02:00	NORMAL	2 days, 23:05:00	2 days, 23:05:00	2 days, 23:05:00	0	.43865031	111	102	0	75	69	103	1 day, 0:07:00	.143	12457066	.339		.339	23:38:00		04:50:00		78					2		2		2
143	1 day, 20:01:00	6 days, 6:08:00	95	11	Normal	63	44	Normal	1508	19392594	-1.70	-0.45	0	1 day, 13:01:00	NORMAL	2 days, 12:02:00	2 days, 12:03:00	2 days, 12:25:00	0	.39953581	104	95	0	69	63	89	21						16:47:00		0.173611		91					1	2	2		2
144	2 days, 2:01:00	7 days, 2:09:00	103	14:02:00	Normal	71	2 days, 22:09:00	Normal	1709	17153534	00:17:00	-1.32	0	09:05:00	NORMAL	62	2 days, 13:09:00	61.95	0	.36249269	112	103	0	77	71	108	22:03:00			.076		.076	08:49:00	0	0.0902778		81					1	3	2		2
145	2 days, 8:05:00	170	105	18:07:00	Normal	64	1 day, 23:06:00	Normal	01:07:00	19550173	-0.16	-0.25	0	1 day, 16:01:00	NORMAL	2 days, 16:05:00	2 days, 16:04:00	2 days, 16:45:00	0	.37911765	114	105	0	70	64	76	21:05:00			.1		.1	11:14:00	0	02:14:00		78					1	1,2,3	1	999	2
146	2 days, 7:07:00	7 days, 1:09:00	103	14:07:00	Normal	60	1 day, 10:08:00	Normal	1699	19296051	-0.08	-0.31	0	1 day, 13:09:00	NORMAL	2 days, 19:01:00	2 days, 19:02:00	2 days, 19:15:00	0	.39523249	112	103	0	66	60	79	1 day, 1:05:00			.136		.136	15:06:00	0	03:16:00		85					1	2.3	2		2
147	58	164	120	77	Normal	79	3 days, 19:01:00	PreHT	0.0861111	21564545	-0.83	00:56:00	0	2 days, 20:09:00	NORMAL	2 days, 21:08:00	70	2 days, 21:09:00	0	.42621951	129	120	0	85	79	113	1 day, 1:03:00		0.147917	.164		.164	18:08:00	0	0.189583		88					1	2	2		2
148	1 day, 23:09:00	6 days, 18:02:00	90	02:04:00	Normal	58	1 day, 9:07:00	Normal	1622	18206808	-0.84	-0.70	0	1 day, 0:08:00	NORMAL	2 days, 13:05:00	2 days, 13:08:00	61.65	0	.38008631	99	90	0	64	58	75	23:01:00			.077		.077	0.375	0	0.0902778		80					1	2	2		2
149	1 day, 18:02:00	7 days, 6:06:00	129	3 days, 15:07:00	Normal	86	3 days, 23:09:00	HT	1746	13842801	00:33:00	-4.04	0	0	NORMAL	99	4 days, 3:06:00	4 days, 3:03:00	0	.56872852	138	129	1	92	86	89	1 day, 5:07:00		2 days, 21:03:00	.213		.213	23:31:00	0	04:55:00		79					1	3	2		2
150	2 days, 8:03:00	6 days, 10:04:00	92	5	Normal	64	46	Normal	1544	23616406	-1.28	0.0520833	0	3 days, 3:08:00	NORMAL	2 days, 19:06:00	2 days, 19:08:00	2 days, 19:07:00	0	.4384715	101	92	0	70	64	67	1 day, 1:04:00	.628	19207667	.268		.268	19:14:00		0.181944		81					1	3	2		2
151	3 days, 8:06:00	6 days, 6:09:00	113	68	Normal	75	83	Normal	1509	35396194	-1.72	0.147222	2	4 days, 2:04:00	OB	3 days, 22:08:00	3 days, 22:06:00	3 days, 22:07:00	1	.62756793	122	113	0	81	75	86	1 day, 4:01:00	.543	24588				24.72		05:00:00	05:07:00	82	240	180	52	152	1	2	2		2
152	3 days, 5:04:00	6 days, 13:01:00	123	89	Normal	84	96	HT	1571	31360905	-0.85	02:35:00	2	4 days, 0:06:00	OB	78	3 days, 5:07:00	77.85	1	.49554424	132	123	0	90	84	119	1 day, 6:04:00	.31	63664				1 day, 7:03:00		07:12:00	04:06:00	93	164	110	48	77	2		2		2
153	3 days, 17:01:00	6 days, 22:09:00	114	52	Normal	70	2 days, 21:05:00	Normal	1669	31986375	-0.57	0.131944	2	4 days, 2:05:00	OB	4 days, 1:04:00	4 days, 1:05:00	4 days, 1:45:00	1	.58388256	123	114	0	76	70	94	1 day, 8:01:00	.846	47648399	1112	1073	10925	2 days, 17:39:00	1	13:08:00	05:01:00	81	221	153	41	298	1	3	2		1
154	3 days, 18:03:00	165	111	1 day, 17:07:00	Normal	67	2 days, 11:09:00	Normal	0.0868056	33168044	-0.98	0.140278	2	4 days, 2:08:00	OB	3 days, 23:06:00	3 days, 23:09:00	95.75	1	.58030303	120	111	0	73	67	85	1 day, 11:03:00	.485	20305896	.984		.984	2 days, 12:10:00	1	12:46:00	05:05:00	84	170	112	48	115	2		2		2
155	2 days, 16:07:00	6 days, 3:03:00	97	17	Normal	59	31	Normal	1473	29819392	-2.22	02:17:00	2	96	OB	3 days, 4:03:00	3 days, 4:04:00	3 days, 4:35:00	0	.51832994	106	97	0	65	59	68	1 day, 4:09:00	.562	22641				22:46:00		0.211806	04:08:00	84	131	91	33	58	2		2		2
156	3 days, 19:05:00	7 days, 7:05:00	117	2 days, 0:08:00	Normal	67	2 days, 4:04:00	Normal	1755	29707551	00:31:00	02:31:00	2	4 days, 1:03:00	OB	3 days, 20:05:00	93	3 days, 20:08:00	1	.52877493	126	117	0	73	67	103	1 day, 6:02:00	.29	42652042	.531		.531	54.67	1	0.434028	05:02:00	73	193	125	56	132	1	2.3	2		2
157	3 days, 10:07:00	166	124	3 days, 11:09:00	Normal	69	2 days, 18:03:00	Normal	0.0875	30011613	-0.77	02:40:00	2	4 days, 1:06:00	OB	4 days, 1:02:00	4 days, 1:03:00	4 days, 1:25:00	1	.58584337	133	124	0	75	69	92	1 day, 8:05:00	.343	33287253	1067		1067	2 days, 16:16:00	1	11:57:00	05:04:00	73	155	106	36	141	1	2.3	2		1
158	5 days, 1:07:00	172	122	3 days, 0:09:00	Normal	82	3 days, 20:06:00	PreHT	0.0916667	41137101	00:03:00	03:58:00	2	4 days, 3:07:00	OB	5 days, 0:01:00	4 days, 23:07:00	4 days, 23:09:00	1	.69709302	131	122	0	88	82	93	38	.457	21907871	1386		1386	3 days, 6:50:00	1	0.713194	05:03:00	86	217	160	50	144	1	3	2		1
159	2 days, 23:09:00	6 days, 7:08:00	122	91	PreHT	79	91	PreHT	1518	31202209	-1.51	02:43:00	2	4 days, 1:02:00	OB	3 days, 13:07:00	86	3 days, 13:09:00	1	.56587615	131	122	0	85	79	87	1 day, 4:08:00	.49	33485264	.326		.326	0.960417		0.229861	05:03:00	88	171	108	55	95	2		2		1
160	3 days, 8:06:00	6 days, 9:04:00	106	40	Normal	71	71	Normal	1534	34251873	-1.36	0.1375	2	4 days, 2:01:00	OB	3 days, 13:04:00	3 days, 13:05:00	3 days, 13:45:00	1	.55704042	115	106	0	77	71	80	1 day, 9:08:00	.403	44304				2 days, 1:27:00		10:58:00	05:01:00	87	208	146	39	248	1	2.3	2		2
161	3 days, 5:05:00	6 days, 19:09:00	132	4 days, 0:07:00	HT	80	3 days, 20:02:00	PreHT	1639	28849866	-0.91	02:25:00	2	4 days, 0:09:00	OB	3 days, 17:04:00	3 days, 18:01:00	89.75	0	.54758999	141	132	1	86	80	123	1 day, 5:05:00	.873	20373714	.267		.267	19:13:00	0	04:30:00	04:08:00	91	205	143	51	165	1	2	2		2
162	1 day, 18:09:00	6 days, 8:07:00	102	28	Normal	60	34	Normal	1527	18398364	-1.37	-0.79	0	1 day, 1:06:00	NORMAL	2 days, 13:02:00	2 days, 13:03:00	2 days, 13:25:00	0	.40111329	111	102	0	66	60	79	20:09:00						13:14:00		02:43:00		75					2		2		2
163	1 day, 13:01:00	154	108	46	Normal	71	71	Normal	01:54:00	15643447	-1.31	-2.39	0	.3	NORMAL	2 days, 6:05:00	2 days, 6:07:00	2 days, 6:06:00	0	.35454545	117	108	0	77	71	95	19	.359	56502234	.218		.218	0.693056		03:23:00		82					2		2		2
164	1 day, 14:04:00	6 days, 10:08:00	113	64	Normal	73	77	Normal	1548	16024678	-1.15	-2.11	0	01:04:00	NORMAL	2 days, 6:03:00	2 days, 6:03:00	2 days, 6:03:00	0	.35077519	122	113	0	79	73	95	19:06:00										84					2		2		2
165	1 day, 23:01:00	173	108	22:07:00	Normal	63	1 day, 17:03:00	Normal	0.0923611	15737245	00:10:00	-2.46	0	.5	NORMAL	2 days, 13:05:00	2 days, 13:03:00	2 days, 13:04:00	0	.35491329	117	108	0	69	63	85	20		2 days, 5:44:00		.577	.577	58.61	1	12:30:00		85					1	3	2		1
166	2 days, 20:01:00	174	137	4 days, 1:06:00	HT	73	3 days, 2:05:00	Normal	0.0930556	22493064	00:39:00	0.0576389	0	3 days, 4:07:00	NORMAL	2 days, 22:09:00	71	70.95	0	.40775862	146	137	1	79	73	91	28			.152		.152	0.721528	0	03:40:00		82					1	3	2		2
167	1 day, 23:09:00	6 days, 9:04:00	104	33	Normal	71	72	Normal	1534	20355642	-1.33	-0.10	0	50	NORMAL	2 days, 20:03:00	2 days, 20:01:00	2 days, 20:02:00	0	.44458931	113	104	0	77	71	100	22:08:00		1 day, 18:35:00				0.879861		04:54:00		89					1	3	2		2
168	2 days, 9:06:00	6 days, 17:02:00	103	22	Normal	63	40	Normal	1612	22166259	-0.19	00:47:00	0	2 days, 21:02:00	NORMAL	3 days, 3:07:00	3 days, 3:04:00	3 days, 3:55:00	0	.46867246	112	103	0	69	63	95	25	1038	63248067	.448		.448	1 day, 5:36:00		06:37:00		88					1	3	2		1
169	2 days, 10:06:00	6 days, 21:02:00	114	2 days, 6:04:00	Normal	52	16:06:00	Normal	1652	21472249	-0.78	00:48:00	0	2 days, 18:04:00	NORMAL	2 days, 22:05:00	2 days, 21:09:00	2 days, 22:02:00	0	.42493947	123	114	0	58	52	97	23:01:00			.112		.112	12:45:00	0	0.129861		87					1	3	2		1
170	2 days, 10:01:00	6 days, 20:04:00	104	20	Normal	71	3 days, 0:06:00	Normal	1644	21496735	-1.07	00:38:00	0	2 days, 15:03:00	NORMAL	2 days, 22:05:00	2 days, 22:02:00	2 days, 22:35:00	0	.42791971	113	104	0	77	71	111	1 day, 0:08:00		2 days, 14:53:00	.194		.194	21:29:00	0	0.217361		90					1	2	2		2
171	2 days, 0:06:00	6 days, 4:08:00	99	21	Normal	73	78	Normal	1488	21949792	-2.04	00:38:00	0	2 days, 18:04:00	NORMAL	2 days, 21:07:00	2 days, 21:08:00	69.75	0	.46875	108	99	0	79	73	96	21:05:00						11:47:00		02:26:00		80					1	2	2		2
172	2 days, 7:07:00	6 days, 13:05:00	100	17	Normal	65	49	Normal	1575	22454019	-0.75	00:54:00	0	2 days, 23:01:00	NORMAL	3 days, 0:03:00	3 days, 0:01:00	3 days, 0:02:00	0	.4584127	109	100	0	71	65	71	21:05:00	.538	27546592	.36		.36	1 day, 0:58:00		0.314583		77					2		2		2
173	4 days, 6:03:00	172	118	2 days, 12:06:00	Normal	84	95	PreHT	0.0916667	34579502	00:18:00	03:02:00	2	4 days, 3:01:00	OB	4 days, 14:03:00	4 days, 14:05:00	4 days, 14:04:00	1	.64186047	127	118	0	90	84	72	1 day, 11:08:00	.333	34808082	1249		1249	72.60	1	0.678472	05:06:00	88	227	170	42	117	1	2	2		1
174	4 days, 0:02:00	7 days, 12:02:00	120	2 days, 7:06:00	Normal	64	1 day, 16:01:00	Normal	1802	29625487	01:01:00	02:33:00	2	4 days, 1:03:00	OB	96	4 days, 0:01:00	4 days, 0:05:00	1	.53301887	129	120	0	70	64	92	1 day, 11:05:00	.501	19522852	.964		.964	2 days, 11:09:00	1	12:55:00	05:01:00	86	173	120	39	146	2		2		1
175	101	7 days, 2:05:00	120	2 days, 20:04:00	Normal	76	3 days, 11:01:00	Normal	1705	34743423	-0.14	03:02:00	2	4 days, 3:01:00	OB	4 days, 2:07:00	4 days, 2:08:00	98.75	1	.57917889	129	120	0	82	76	78	34	.77	26125477	.55		.55	1 day, 12:55:00	1	06:32:00	05:01:00	70	180	129	41	84	1	2	2		2
176	101	7 days, 17:05:00	107	11:05:00	Normal	56	15:09:00	Normal	1855	29351719	0.0930556	02:30:00	2	4 days, 1:02:00	OB	3 days, 22:03:00	3 days, 22:03:00	3 days, 22:03:00	1	.5083558	116	107	0	62	56	75	1 day, 7:03:00	.374	49743	.212		.212	15:56:00	0	03:23:00	05:02:00	84	145	95	41	102	2		2		2
177	4 days, 0:07:00	6 days, 9:05:00	104	33	Normal	60	33	Normal	1855	1 day, 17:04:00	-1.24	03:49:00	2	4 days, 3:03:00	OB	4 days, 8:02:00	4 days, 8:03:00	4 days, 8:25:00	1	.67915309	113	104	0	66	60	75	1 day, 11:02:00	.504	29088				29.78		0.264583	05:03:00	79	168	113	39	153	1	2	2		2
178	2 days, 6:08:00	152	101	25	Normal	58	27	Normal	01:52:00	23718837	-1.54	0.0631944	0	3 days, 8:06:00	OB	3 days, 0:08:00	3 days, 0:05:00	72.65	0	.47796053	110	101	0	64	58	92	25	.584	20575				16:59:00		03:07:00	04:08:00	75	166	96	61	106	1	3	2		2
179	3 days, 23:04:00	6 days, 14:04:00	108	41	Normal	78	87	Normal	1584	38022268	-0.65	03:19:00	2	4 days, 2:08:00	OB	4 days, 6:01:00	4 days, 6:02:00	4 days, 6:15:00	1	.64488636	117	108	0	84	78	75	33	.593	19785				2 days, 19:29:00		0.563194	05:03:00	84	159	101	49	77	1	2	2		2
180	3 days, 5:03:00	6 days, 16:07:00	119	3 days, 0:06:00	Normal	71	2 days, 23:09:00	Normal	1607	29932827	-1.77	02:29:00	2	4 days, 1:02:00	OB	3 days, 9:09:00	3 days, 9:06:00	81.75	0	.50871189	128	119	0	77	71	97	1 day, 6:02:00	.872	20418207	.185		.185	0.595833	0	0.147917	5	86	165	96	67	74	1	3	2		2
181	2 days, 14:05:00	5 days, 21:08:00	97	20	Normal	64	47	Normal	1418	31083331	-3.05	02:36:00	2	4 days, 0:09:00	OB	3 days, 12:03:00	84	3 days, 12:15:00	1	.59344147	106	97	0	70	64	82	1 day, 3:04:00	.382	2 days, 0:19:00				1 day, 18:08:00		0.338889	5	74	174	114	50	123	2		2		2
182	71	6 days, 11:05:00	97	13	Normal	68	62	Normal	1555	29362806	-0.92	02:17:00	2	4 days, 0:01:00	OB	3 days, 13:07:00	3 days, 13:05:00	3 days, 13:06:00	1	.55048232	106	97	0	74	68	79	1 day, 3:09:00	.363	51943				0.888194		0.213194	5	91	145	86	58	62	2		2		1
183	3 days, 16:04:00	6 days, 22:01:00	145	4 days, 3:08:00	HT	79	90	HT	1661	32041512	-0.79	0.13125	2	4 days, 2:05:00	OB	4 days, 1:02:00	4 days, 1:05:00	4 days, 1:35:00	1	.58609272	154	145	1	85	79	92	1 day, 7:08:00	.693	12720844	.447		.447	1 day, 6:40:00	1	07:36:00	05:06:00	98	144	92	40	144	1	1	1	2	2
184	3 days, 11:03:00	6 days, 3:06:00	102	1 day, 5:08:00	Normal	65	61	Normal	1476	38235985	-3.08	03:36:00	2	4 days, 3:05:00	OB	3 days, 22:07:00	94	3 days, 22:35:00	1	.63922764	111	102	0	71	65	73	1 day, 9:05:00	.763	11798427	.195		.195	22:03:00	0	04:35:00	05:02:00	80	119	55	47	142	1	1,2,3	1	12	2
185	4 days, 1:04:00	7 days, 9:03:00	124	34	Normal	81	93	PreHT	1773	30984285	00:32:00	02:43:00	2	4 days, 1:08:00	OB	3 days, 19:03:00	3 days, 18:08:00	3 days, 19:05:00	1	.51353638	133	124	0	83	77	94	1 day, 12:04:00	.457	21907871	1108	01:07:00	1089	2 days, 17:22:00	1	14:33:00	05:03:00	89	163	114	42	85	1	2	2		1
186	3 days, 0:07:00	6 days, 12:01:00	110	52	Normal	75	81	Normal	1561	29835176	-0.97	02:14:00	2	3 days, 23:07:00	OB	81	3 days, 8:05:00	80.75	1	.5172966	119	110	0	81	75	79	1 day, 4:08:00		2 days, 7:17:00				1 day, 8:43:00		07:04:00	05:02:00	88	188	129	46	102	1	3	2		2
187	4 days, 0:04:00	6 days, 17:03:00	98	11	Normal	70	64	Normal	1613	37051714	-0.18	03:11:00	2	4 days, 2:08:00	OB	4 days, 5:09:00	4 days, 5:09:00	4 days, 5:09:00	1	.6317421	107	98	0	76	70	90	37	.709	14171376	.797		.797	45.88		10:30:00	05:03:00	91	176	125	40	111	1	2.3	2		2
188	3 days, 6:04:00	6 days, 20:01:00	95	04:07:00	Normal	69	2 days, 18:06:00	Normal	1641	291138	-1.11	02:23:00	2	4 days, 0:08:00	OB	92	3 days, 19:08:00	3 days, 19:09:00	1	.56002438	104	95	0	75	69	87	30	.301	40429387	.913	.997	.955	3 days, 14:25:00	1	19:38:00	5	91	153	106	40	79	2		2		2
189	3 days, 9:03:00	6 days, 22:05:00	122	3 days, 5:06:00	Normal	70	2 days, 20:04:00	Normal	1665	29326624	-0.80	02:27:00	2	97	OB	3 days, 14:03:00	3 days, 14:04:00	3 days, 14:35:00	0	.51861862	131	122	0	76	70	81	1 day, 5:05:00	.275	4594547	.527		.527	2 days, 6:32:00	1	11:13:00	05:03:00	83	176	123	42	99	2		2		2
190	3 days, 18:05:00	6 days, 10:02:00	99	17	Normal	61	36	Normal	1542	38060968	-1.27	03:20:00	2	4 days, 2:08:00	OB	4 days, 6:08:00	4 days, 6:08:00	4 days, 6:08:00	1	.66666667	108	99	0	67	61	70	33	.976	6355				0.478472		02:31:00	04:09:00	86	195	137	54	52	1	2	2		1
191	4 days, 7:05:00	157	114	66	Normal	92	99	HT	01:57:00	41989533	-0.83	03:56:00	2	4 days, 3:03:00	OB	4 days, 5:01:00	4 days, 5:01:00	4 days, 5:01:00	1	.64394904	123	114	1	98	92	109	1 day, 9:05:00	.394	45.97				65.82		13:00:00	05:03:00	80	265	204	49	138	2		2		2
192	1 day, 13:01:00	6 days, 9:04:00	92	6	Normal	64	48	Normal	1534	15766061	-1.28	-2.16	0	01:06:00	NORMAL	55	2 days, 7:01:00	2 days, 7:05:00	0	.35886571	101	92	0	70	64	90	18:07:00	.503	31761309	.14		.14	0.464583		02:37:00		90					2		2		1
193	1 day, 19:08:00	6 days, 8:05:00	89	3	Normal	63	43	Normal	1525	18833647	-1.52	-0.78	0	23:06:00	NORMAL	2 days, 19:05:00	2 days, 19:06:00	2 days, 19:55:00	0	.44295082	98	89	0	69	63	107	20:05:00		22:57:00				36.83		0.348611		86					1	2	2		2
194	2 days, 1:06:00	6 days, 12:06:00	94	7	Normal	62	39	Normal	1566	20225449	-0.85	-0.14	0	2 days, 0:04:00	NORMAL	2 days, 12:08:00	2 days, 12:05:00	60.65	0	.38729246	103	94	0	68	62	79	23:03:00						15:38:00		03:07:00		81					1	3	2		2
195	1 day, 21:09:00	6 days, 21:01:00	94			56			1651	16839087	-0.82	-1.66	0	04:07:00	NORMAL	3 days, 0:08:00	3 days, 1:01:00	72.95	0	.44185342	103	94	0	62	56	77	23			.164		.164	18:08:00	0	0.189583		88					2		2		2
196	2 days, 3:08:00	7 days, 1:08:00	121	2 days, 23:02:00	Normal	52	13:01:00	Normal	1698	17966124	-0.37	-1.13	0	13:01:00	NORMAL	2 days, 15:02:00	64	2 days, 15:06:00	0	.3745583	130	121	0	58	52	94	21:05:00			.07		.07	0.349306	0	0.0833333		83					1	3	2		1
197	1 day, 17:06:00	6 days, 9:07:00	95	10	Normal	57	24	Normal	1537	17609442	-1.31	-1.27	0	11:05:00	NORMAL	2 days, 6:09:00	2 days, 6:09:00	2 days, 6:09:00	0	.35718933	104	95	0	63	57	85	19:05:00	.939	75266431	.088		.088	0.313194		01:31:00		77					2		2		1
198	2 days, 5:02:00	6 days, 23:09:00	108	1 day, 1:08:00	Normal	64	46	Normal	1679	18871666	-0.76	-0.78	0	21:07:00	NORMAL	2 days, 15:07:00	2 days, 15:03:00	2 days, 15:05:00	0	.37820131	117	108	0	70	64	90	23:03:00			.082		.082	09:16:00	0	02:06:00		91					1	3	2		1
199	1 day, 15:08:00	6 days, 8:08:00	84	1	Normal	58	27	Normal	1528	17046545	-1.41	-1.50	0	07:05:00	NORMAL	55	2 days, 6:09:00	54.95	0	.35962042	93	84	0	64	58	88	19:05:00						14:39:00		03:12:00		88					1	2	2		2
200	2 days, 10:09:00	6 days, 14:09:00	88	2	Normal	54	14	Normal	1589	23327463	-0.55	0.0527778	0	77	NORMAL	3 days, 3:02:00	3 days, 3:05:00	3 days, 3:35:00	0	.47419761	97	88	0	60	54	66	1 day, 0:05:00	.606	20947892	.459		.459	29.94		06:21:00		84					2		2		2
201	2 days, 16:06:00	7 days, 0:06:00	112	39	Normal	65	2 days, 1:06:00	Normal	1686	22725706	-0.64	0.05	0	3 days, 1:09:00	NORMAL	2 days, 23:03:00	2 days, 23:02:00	2 days, 23:25:00	0	.42259786	121	112	0	71	65	80	26			.134		.134	0.641667	0	03:23:00		88					1	3	2		1
202	2 days, 12:04:00	7 days, 0:05:00	115	52	Normal	64	1 day, 23:06:00	Normal	1685	21273411	-0.49	00:34:00	0	2 days, 13:07:00	NORMAL	2 days, 22:03:00	2 days, 22:05:00	2 days, 22:04:00	0	.41780415	124	115	0	70	64	66	1 day, 1:03:00			.106		.106	0.513194	0	02:53:00		87					1	2	2		2
203	2 days, 9:01:00	6 days, 17:01:00	119	3 days, 4:07:00	Normal	69	2 days, 21:08:00	Normal	1611	22001132	-1.23	0.0479167	0	3 days, 0:09:00	NORMAL	2 days, 21:01:00	2 days, 20:08:00	68.95	0	.42799503	128	119	0	75	69	69	1 day, 1:08:00			.025		.025	0.140278	0	00:55:00		79					1	3	2		2
204	2 days, 8:01:00	6 days, 19:08:00	121	3 days, 3:02:00	Normal	68	61	Normal	1638	20909087	-1.36	00:02:00	0	2 days, 2:01:00	NORMAL	3 days, 2:04:00	3 days, 2:05:00	3 days, 2:45:00	0	.4545177	130	121	0	74	68	102	1 day, 0:02:00			.064		.064	07:17:00	0	01:59:00		90					1	2	2		1
205	1 day, 23:03:00	148	98	21	Normal	61	39	Normal	01:48:00	21594229	-2.01	00:43:00	0	2 days, 20:03:00	NORMAL	68	2 days, 20:04:00	2 days, 20:02:00	0	.46081081	107	98	0	67	61	101	1 day, 0:03:00		2 days, 22:02:00				0.852778		0.181944		78					1	2	2		1
206	45	6 days, 18:05:00	103	19:05:00	Normal	64	2 days, 3:06:00	Normal	1625	1704142	-1.27	-1.61	0	05:01:00	NORMAL	2 days, 14:04:00	2 days, 14:09:00	62.65	0	.38553846	112	103	0	70	64	106	20:08:00			.085		.085	09:49:00	0	0.0944444		75					2		2		2
207	1 day, 20:06:00	6 days, 11:06:00	109	49	Normal	68	61	Normal	1556	18421105	-1.01	-0.87	0	22:02:00	NORMAL	62	2 days, 13:05:00	61.75	0	.3968509	118	109	0	74	68	91	21:01:00						17:55:00		0.175		86					2		2		1
208	2 days, 2:08:00	6 days, 16:08:00	99	12:05:00	Normal	60	1 day, 15:07:00	Normal	1608	19646791	-1.38	-0.23	0	1 day, 16:08:00	NORMAL	2 days, 18:02:00	66	2 days, 18:01:00	0	.41106965	108	99	0	66	60	74	22:06:00			.073		.073	08:16:00	0	0.0909722		85					1	2.3	2		2
209	53	7 days, 10:01:00	102	06:07:00	Normal	60	1 day, 4:04:00	Normal	1781	16708907	0.0479167	-1.86	0	02:09:00	NORMAL	2 days, 15:02:00	2 days, 15:02:00	2 days, 15:02:00	0	.35485682	111	102	0	66	60	81	21:05:00		2 days, 17:31:00	.284		.284	30.74	1	07:06:00		93					2		2		1
210	3 days, 0:07:00	7 days, 9:08:00	104	07:06:00	Normal	62	1 day, 6:05:00	Normal	1778	22996985	00:40:00	0.0472222	0	3 days, 0:08:00	NORMAL	3 days, 14:07:00	3 days, 14:07:00	3 days, 14:07:00	0	.48762655	113	104	0	68	62	81	1 day, 2:08:00		1.01806	.593		.593	2 days, 13:06:00	1	0.567361		86					1	2	2		2
211	1 day, 20:06:00	6 days, 20:05:00	114	1 day, 22:08:00	Normal	64	1 day, 18:09:00	Normal	1645	1648174	-1.42	-2.31	0	.3	NORMAL	2 days, 14:08:00	2 days, 15:05:00	2 days, 15:15:00	0	.38389058	123	114	0	70	64	62	22:09:00			.106		.106	0.513194	0	02:33:00		80					1	3	2		2
212	3 days, 11:05:00	7 days, 0:07:00	123	3 days, 2:05:00	Normal	86	3 days, 23:07:00	HT	1687	29339743	-0.79	02:16:00	2	4 days, 0:06:00	OB	3 days, 21:08:00	3 days, 21:07:00	93.75	1	.55572021	132	123	1	92	86	91	1 day, 6:04:00	.306	39470369	.902		.902	82.88	1	17:19:00	05:04:00	84	239	170	34	408	1	3	2		2
213	3 days, 9:03:00	163	135	99	HT	96	100	HT	0.0854167	30599571	00:01:00	02:21:00	2	3 days, 23:06:00	OB	3 days, 11:05:00	3 days, 10:08:00	3 days, 11:15:00	1	.5101227	144	135	1	102	96	108	1 day, 7:02:00		58.79				1 day, 6:46:00		07:22:00	5	96	236	173	52	149	1	2	2		2
214	2 days, 2:01:00	6 days, 17:08:00	107	34	Normal	76	82	Normal	1618	19137301	-0.15	-0.67	0	1 day, 3:02:00	NORMAL	2 days, 16:06:00	2 days, 16:05:00	2 days, 16:55:00	0	.39894932	116	107	0	82	76	77	21		28.76				19:53:00		0.18125		79					2		2		2
215	1 day, 21:04:00	6 days, 10:09:00	111	57	Normal	64	46	Normal	1549	18921389	-1.14	-0.69	0	1 day, 3:07:00	NORMAL	59	59	59	0	.3808909	120	111	0	70	64	90	21:05:00		1 day, 19:32:00				2 days, 4:27:00		0.484028		85					1	2	2		2
216	3 days, 16:05:00	6 days, 17:07:00	116	67	Normal	77	84	Normal	1617	33847238	-0.13	0.134028	2	98	OB	91	3 days, 19:02:00	3 days, 19:01:00	1	.56338899	125	116	0	83	77	93	1 day, 8:05:00		1 day, 19:48:00				45.82		0.425	05:03:00	86	202	144	55	118	1	2	2		1
217	4 days, 16:03:00	6 days, 22:04:00	127	3 days, 16:07:00	Normal	76	3 days, 11:09:00	Normal	1664	40557681	-0.88	03:54:00	2	4 days, 3:06:00	OB	4 days, 7:01:00	103	4 days, 7:05:00	1	.61929087	136	127	0	82	76	74	1 day, 13:07:00	.361	30804059	1098		1098	3 days, 22:48:00	1	20:30:00	05:04:00	87	251	190	43	183	1	2.3	2		1
218	3 days, 8:09:00	6 days, 19:03:00	112	48	Normal	55	22:07:00	Normal	1633	30337246	-1.16	02:44:00	2	4 days, 1:08:00	OB	3 days, 18:03:00	3 days, 18:01:00	3 days, 18:02:00	1	.55235762	121	112	0	61	55	79	1 day, 7:05:00	.596	43572521	.112		.112	0.564583	0	02:55:00	05:01:00	80	186	117	42	133	1	3	2		2
219	1 day, 22:04:00	6 days, 2:06:00	97	18	Normal	63	45	Normal	1466	21589871	-2.27	00:37:00	0	2 days, 18:05:00	NORMAL	2 days, 16:01:00	2 days, 15:09:00	64	0	.43656207	106	97	0	69	63	89	23:01:00	.669	16408998	.56		.56	34.99		07:25:00		84					1	2	2		2
220	4 days, 4:09:00	7 days, 9:05:00	133	95	HT	104	90	PreHT	1775	32025392	02:24:00	02:54:00	2	4 days, 1:06:00	OB	4 days, 4:03:00	4 days, 4:07:00	4 days, 4:05:00	1	.56619718	142	133	1	110	104	100	1 day, 8:05:00	.457	35489				2 days, 15:15:00		0.602083	05:06:00	89	195	142	35	263	2		2		1
221	2 days, 6:01:00	7 days, 4:06:00	103			59			1726	18159993	-0.07	-1.07	0	14:03:00	NORMAL	2 days, 18:01:00	2 days, 18:01:00	2 days, 18:01:00	0	.3829664	112	103	0	65	59	83	22						0.391667		0.0888889		77					1	2	2		2
222	4 days, 1:01:00	7 days, 6:04:00	126	3 days, 4:07:00	Normal	70	2 days, 11:01:00	Normal	1744	31924659	-0.06	02:57:00	2	4 days, 2:03:00	OB	3 days, 19:05:00	3 days, 19:06:00	3 days, 19:55:00	1	.52494266	135	126	0	76	70	72	1 day, 10:03:00	.723	11490077	.425		.425	1 day, 5:05:00	1	0.316667	05:02:00	97	157	104	42	168	1	3	2		2
223	5 days, 9:01:00	174	102	06:02:00	Normal	80	3 days, 10:03:00	Normal	0.0930556	42641036	-0.16	0.176389	2	4 days, 3:07:00	OB	116	116	116	1	.66666667	111	102	0	86	80	87	1 day, 15:05:00	.595	16047692	.74		.74	2 days, 23:57:00	1	0.595833	05:02:00	78	173	122	40	142	2		2		1
224	94	6 days, 23:05:00	119	2 days, 16:04:00	Normal	65	2 days, 20:08:00	Normal	1675	33504121	-0.86	0.140278	2	4 days, 2:09:00	OB	4 days, 2:05:00	4 days, 2:05:00	4 days, 2:05:00	1	.5880597	128	119	0	71	65	77	1 day, 7:05:00	.042	17388911	.303		.303	21:44:00	0	0.2125	05:02:00	88	178	117	59	98	2		2		2
225	3 days, 12:03:00	7 days, 0:03:00	113	1 day, 22:04:00	Normal	70	2 days, 20:04:00	Normal	1683	2976181	-0.41	02:38:00	2	4 days, 1:05:00	OB	3 days, 17:05:00	90	89.75	0	.53327392	122	113	0	76	70	81	34	.503	19430709	.216		.216	1 day, 0:27:00	0	05:33:00	05:04:00	89	132	69	61	94	1	3	2		1
226	1 day, 22:02:00	6 days, 20:02:00	107			72			1642	17135456	-1.55	-2.01	0	01:03:00	NORMAL	2 days, 14:05:00	2 days, 14:03:00	2 days, 14:04:00	0	.38002436	116	107	0	78	72	73	21:09:00										78					2		2		2
227	49	6 days, 14:05:00	88	2	Normal	59	27	Normal	1585	19504622	-0.65	-0.56	0	1 day, 6:05:00	NORMAL	2 days, 16:07:00	2 days, 16:06:00	64.65	0	.40788644	97	88	0	65	59	88	21						14:14:00		0.130556		77					1	2	2		2
228	2 days, 13:08:00	162	111	48	Normal	81	91	PreHT	0.0847222	2354824	-0.11	0.0548611	0	3 days, 5:06:00	NORMAL	3 days, 1:02:00	3 days, 1:03:00	3 days, 1:25:00	0	.45216049	120	111	0	87	81	80	1 day, 2:08:00	.29	73557517								82					1	2	2		1
229	1 day, 17:08:00	6 days, 9:05:00	90	4	Normal	61	36	Normal	1535	17740241	-1.36	-1.25	0	11:04:00	NORMAL	2 days, 17:03:00	65	2 days, 17:15:00	0	.42442997	99	90	0	67	61	83	20:07:00	.492	33214208	.206		.206	15:19:00		03:04:00		81					1	2	2		1
230	2 days, 4:01:00	7 days, 7:09:00	101			58			1759	16838602	00:33:00	-1.84	0	3	NORMAL	2 days, 18:03:00	2 days, 17:09:00	2 days, 18:01:00	0	.37578169	110	101	0	64	58	98	21:07:00										87					2		2		2
231	3 days, 5:09:00	164	113	2 days, 5:02:00	Normal	65	2 days, 7:06:00	Normal	0.0861111	28963415	-0.80	02:30:00	2	4 days, 1:01:00	OB	3 days, 12:03:00	3 days, 13:08:00	3 days, 13:05:00	0	.51859756	122	113	0	71	65	93	1 day, 6:05:00	1281	96167411	.308		.308	33.76	1	06:58:00	05:01:00	79	200	135	49	145	2		2		1
232	3 days, 8:06:00	152	113	67	Normal	83	95	HT	01:52:00	34885734	-1.61	0.141667	2	4 days, 2:01:00	OB	3 days, 19:03:00	3 days, 20:05:00	3 days, 19:09:00	1	.60460526	122	113	0	89	83	96	32	.324	60382				1 day, 4:41:00		06:03:00	5	86	175	119	51	103	1	2	2		2
233	2 days, 10:05:00	6 days, 16:05:00	118	75	Normal	87	97	HT	1605	22709407	-0.37	00:49:00	0	2 days, 20:02:00	NORMAL	2 days, 21:05:00	2 days, 21:07:00	2 days, 21:06:00	0	.43364486	127	118	1	93	87	107	25	.583	22963501	.337		.337	23:26:00		0.211806		81					2		2		1
234	4 days, 0:04:00	7 days, 9:05:00	88	.2	Normal	66	1 day, 22:08:00	Normal	1775	30597104	00:52:00	02:44:00	2	4 days, 1:08:00	OB	3 days, 22:06:00	3 days, 23:02:00	3 days, 22:09:00	1	.53464789	97	88	0	72	66	93	33	.62	15251758	.412		.412	43.88	1	09:43:00	04:07:00	87	163	111	50	106	1	3	2		2
235	2 days, 21:09:00	172	114			62			0.0916667	23627637	-0.18	0.06875	0	81	NORMAL	3 days, 2:05:00	75	74.75	0	.43459302	123	114	0	68	62	68	26										86					1	2	2		1
236	2 days, 16:08:00	6 days, 0:06:00	123	95	HT	77	87	Normal	1446	30991202	-2.58	02:38:00	2	97	OB	82	3 days, 9:09:00	81.95	1	.56673582	132	123	0	83	77	97	1 day, 4:02:00	.302	65602				0.382639		0.0930556	05:03:00	81	205	152	44	105	1	2	2		2
237	46	6 days, 9:05:00	98	16	Normal	66	55	Normal	1535	19522754	-1.28	-0.36	0	1 day, 16:06:00	NORMAL	65	65	65	0	.42345277	107	98	0	72	66	81	20:05:00						0.668056		03:23:00		84					1	3	2		1
238	3 days, 6:01:00	6 days, 11:05:00	104	30	Normal	70	67	Normal	1555	32299087	-1.10	02:48:00	2	97	OB	3 days, 13:05:00	3 days, 14:05:00	86	1	.55305466	113	104	0	76	70	84	1 day, 6:07:00	.425	40513				38.89		07:20:00	04:05:00	75	178	122	37	223	1	2.3	2		2
239	2 days, 0:05:00	6 days, 10:05:00	96	11	Normal	71	71	Normal	1545	20318178	-1.28	-0.31	0	1 day, 14:03:00	NORMAL	2 days, 17:06:00	2 days, 17:03:00	2 days, 17:45:00	0	.4236246	105	96	0	77	71	104	22		1 day, 10:03:00				24.72		05:31:00		87					2		2		2
240	2 days, 23:09:00	6 days, 9:09:00	110	54	Normal	74	79	Normal	1539	30356497	-1.31	02:21:00	2	96	OB	3 days, 16:02:00	3 days, 15:09:00	3 days, 16:05:00	1	.57212476	119	110	0	80	74	81	27	.458	35341				0.724306		03:45:00	5	83	150	91	59	82	2		2		2
241	2 days, 4:07:00	178	106			70			0.0958333	16633001	00:41:00	-2.14	0	01:01:00	NORMAL	2 days, 16:02:00	2 days, 16:07:00	2 days, 16:45:00	0	.36207865	115	106	0	76	70	77	22:05:00										79					1	3	2		2
242	2 days, 5:09:00	6 days, 22:02:00	122			69			1662	1951312	-0.70	-0.30	0	1 day, 14:04:00	NORMAL	69	69	69	0	.41516245	131	122	0	75	69	79	1 day, 1:05:00						0.645139		03:12:00		85					1	2.3	2		2
243	2 days, 21:05:00	7 days, 8:06:00	121			65			1766	22284526	00:23:00	00:44:00	0	2 days, 17:02:00	NORMAL	79	79	79	0	.44733862	130	121	0	71	65	64	26										82					1	2.3	2		2
244	3 days, 15:01:00	7 days, 1:03:00	111	1 day, 3:01:00	Normal	69	52	Normal	1693	30388148	-0.88	02:24:00	2	97	OB	94	94	94	1	.55522741	120	111	0	75	69	78	32	.725	11402823	.216		.216	1 day, 0:27:00	0	05:39:00	05:06:00	90	133	72	61	76	1	3	2		1
245	3 days, 2:09:00	6 days, 8:01:00	113	67	Normal	73	77	Normal	1521	32376015	-1.57	02:52:00	2	4 days, 1:03:00	OB	3 days, 12:05:00	84	3 days, 12:25:00	1	.5539119	122	113	0	79	73	88	1 day, 5:05:00	.194	96535				15:13:00		03:17:00	05:04:00	85	153	101	42	138	1	2	2		2
246	57	6 days, 11:08:00	105	33	Normal	66	53	Normal	1558	23482263	-1.04	0.0520833	0	3 days, 4:04:00	NORMAL	68	2 days, 19:08:00	2 days, 19:09:00	0	.43581515	114	105	0	72	66	88	1 day, 1:07:00	.632	18909929	.144		.144	0.484028		02:27:00		84					2		2		1
247	2 days, 2:06:00	6 days, 22:05:00	114			62			1665	18252487	-0.77	-0.96	0	17	NORMAL	62	2 days, 13:08:00	2 days, 13:09:00	0	.37177177	123	114	0	68	62	89	23		32.99				1 day, 0:51:00		05:08:00		84					1	2.3	2		2
248	3 days, 15:08:00	6 days, 21:05:00	123	3 days, 8:02:00	Normal	81	3 days, 20:02:00	PreHT	1655	32055202	-1.04	0.128472	2	4 days, 2:04:00	OB	3 days, 12:06:00	3 days, 12:08:00	3 days, 12:07:00	1	.51178248	132	123	0	87	81	89	1 day, 10:05:00	.348	96978462	.131		.131	15:05:00	0	03:20:00	05:04:00	86	193	142	46	95	1	1,2,3	1	3	2
249	42	6 days, 19:07:00	102			65			1637	15672993	-1.08	-2.49	0	.4	NORMAL	2 days, 12:06:00	61	2 days, 12:08:00	0	.37141112	111	102	0	71	65	83	20:05:00										85					1	2.3	2		2
250	3 days, 8:02:00	6 days, 14:02:00	123	89	Normal	85	96	HT	1582	32045084	-0.68	02:46:00	2	97	OB	3 days, 14:05:00	3 days, 14:05:00	3 days, 14:05:00	1	.54677623	132	123	0	91	85	91	1 day, 6:05:00	.39	46678				02:14:00		0.0423611	6	116	118	78	22	128	2		2		1
251	3 days, 13:03:00	6 days, 8:05:00	105	39	Normal	77	87	Normal	1525	36678312	-1.42	03:09:00	2	4 days, 2:08:00	OB	3 days, 22:01:00	94	3 days, 22:05:00	1	.61672131	114	105	0	83	77	86	1 day, 9:03:00	.491	33349468	.902		.902	2 days, 2:57:00		0.434722	05:01:00	79	176	125	40	98	2		2		1
252	75	6 days, 14:09:00	132	4 days, 1:03:00	HT	70	2 days, 23:06:00	Normal	1589	297039	-1.86	02:30:00	2	4 days, 1:02:00	OB	3 days, 12:05:00	3 days, 13:03:00	3 days, 12:09:00	0	.5342983	141	132	1	76	70	80	1 day, 3:09:00	.467	66041665	.178		.178	20:20:00	0	04:29:00	05:01:00	86	91	41	48	52	2		2		1
253	4 days, 9:05:00	6 days, 22:01:00	134	4 days, 1:06:00	HT	83	3 days, 23:02:00	HT	1661	38239587	-0.44	03:37:00	2	4 days, 3:05:00	OB	4 days, 21:09:00	4 days, 21:03:00	4 days, 21:06:00	1	.70800722	143	134	1	89	83	111	1 day, 9:05:00	.523	18569561	1065		1065	92.69	1	1.01389	05:09:00	104	273	198	62	177	1	2	2		2
254	2 days, 22:09:00	6 days, 8:06:00	110	56	Normal	71	72	Normal	1526	30446485	-1.44	02:27:00	2	4 days, 0:05:00	OB	3 days, 9:04:00	3 days, 9:06:00	3 days, 9:05:00	1	.53407602	119	110	0	77	71	86	1 day, 5:02:00	.641	16085				0.770833		03:31:00	5	75	176	117	49	63	1	2	2		2
255	3 days, 4:07:00	6 days, 14:08:00	130	97	HT	90	99	HT	1588	30415459	-0.59	02:21:00	2	3 days, 23:09:00	OB	3 days, 14:05:00	3 days, 14:08:00	86.65	1	.54565491	139	130	1	96	90	129	32		2 days, 10:06:00				2 days, 2:15:00		11:51:00	05:05:00	93	344	285	35	131	2		2		1
256	3 days, 14:01:00	6 days, 23:04:00	113	50	Normal	73	71	Normal	1674	30725025	0.0493056	02:30:00	2	4 days, 0:05:00	OB	94	3 days, 21:08:00	3 days, 21:09:00	1	.5609319	122	113	0	79	73	80	32		1 day, 6:54:00				57.70		12:11:00	05:04:00	85	192	138	50	106	1	2.3	2		1
257	3 days, 7:03:00	6 days, 15:04:00	114	63	Normal	72	72	Normal	1594	312102	-0.54	02:30:00	2	4 days, 0:01:00	OB	3 days, 12:05:00	3 days, 12:03:00	3 days, 12:04:00	1	.52948557	123	114	0	78	72	106	29	.31	63664				44.85		0.176389	5	79	161	110	49	73	2		2		2
258	3 days, 20:03:00	164	110	1 day, 11:09:00	Normal	62	1 day, 16:01:00	Normal	0.0861111	34317371	-1.35	0.146528	2	99	OB	4 days, 8:05:00	4 days, 8:05:00	4 days, 8:05:00	1	.63719512	119	110	0	68	62	60	1 day, 9:03:00	.846	21644555	.309		.309	33.86	1	06:10:00	5	73	129	89	34	54	2		2		2
259	3 days, 10:05:00	6 days, 23:02:00	123	3 days, 4:04:00	Normal	82	3 days, 19:02:00	PreHT	1672	29510829	-0.98	02:19:00	2	4 days, 0:07:00	OB	4 days, 0:02:00	4 days, 0:05:00	4 days, 0:35:00	1	.57625598	132	123	0	88	82	95	1 day, 6:07:00		1 day, 23:35:00	.121		.121	0.606944	0	02:55:00	04:09:00	74	178	127	39	102	1	2	2		1
260	3 days, 4:08:00	160	93	5	Normal	58	24	Normal	01:06:00	30	-0.35	02:21:00	2	4 days, 0:02:00	OB	88	88	88	1	.55	102	93	0	64	58	87	1 day, 4:09:00		1 day, 15:58:00				32.61		06:59:00	05:01:00	83	146	92	47	97	1	3	2		2
261	3 days, 22:05:00	6 days, 17:09:00	138	4 days, 3:01:00	HT	93	4 days, 3:04:00	HT	1619	36052726	-1.54	03:13:00	2	4 days, 3:03:00	OB	4 days, 1:06:00	4 days, 1:04:00	4 days, 1:05:00	1	.60222359	147	138	1	99	93	111	1 day, 9:03:00	.438	23199855	.314		.314	1 day, 10:36:00	1	07:21:00	05:03:00	85	214	149	38	267	1	3	2		1
262	3 days, 20:09:00	6 days, 22:01:00	121	2 days, 18:03:00	Normal	85	3 days, 20:05:00	PreHT	1661	33672584	-1.33	0.136111	2	4 days, 2:07:00	OB	97	4 days, 1:03:00	4 days, 1:15:00	1	.58488862	130	121	0	91	85	100	1 day, 7:04:00	.619	15283735	.721		.721	2 days, 22:14:00	1	0.601389	05:01:00	80	222	156	24	353	1	2.3	2		1
263	3 days, 0:03:00	155	105	3 days, 10:09:00	Normal	77	3 days, 10:09:00	Normal	01:55:00	30093652	-1.20	02:11:00	2	95	OB	86	3 days, 13:08:00	3 days, 13:09:00	1	.55419355	114	105	0	87	81	98	1 day, 4:05:00	.225	86702				18:26:00		03:47:00	04:09:00	77	162	107	44	105	1	2	2		2
264	86	167	131	3 days, 19:09:00	PreHT	86	3 days, 23:02:00	HT	0.0881944	30836531	-1.11	02:37:00	2	4 days, 1:06:00	OB	3 days, 19:08:00	3 days, 19:06:00	3 days, 19:07:00	1	.5491018	140	131	1	92	86	91	1 day, 7:05:00	.303	65357	.258	.203	.2305	25.79	1	05:03:00	5	79	233	182	40	176	1	3	2		2
265	3 days, 23:02:00	168	118	67	Normal	86	96	HT	0.0888889	33730159	0.0548611	0.131944	2	4 days, 1:09:00	OB	3 days, 14:07:00	3 days, 14:05:00	3 days, 14:06:00	1	.51547619	127	118	1	92	86	92	1 day, 7:02:00	.198	95221				43.92		08:35:00	04:08:00	77	140	93	41	68	1	2	2		1
266	3 days, 7:05:00	6 days, 17:02:00	119	2 days, 22:02:00	Normal	78	3 days, 14:07:00	Normal	1612	30594056	-1.81	02:36:00	2	4 days, 1:05:00	OB	3 days, 14:07:00	3 days, 14:05:00	3 days, 14:06:00	1	.53722084	128	119	0	84	78	93	1 day, 8:04:00	.5	59323125	.104		.104	12:03:00	0	02:32:00	05:02:00	78	151	92	44	172	1	2	2		1
267	3 days, 23:03:00	7 days, 9:01:00	122	2 days, 8:04:00	Normal	69	2 days, 0:04:00	Normal	1771	30384758	00:18:00	02:26:00	2	4 days, 1:01:00	OB	4 days, 12:02:00	4 days, 12:05:00	4 days, 12:35:00	1	.61180124	131	122	0	75	69	101	1 day, 8:05:00	.533	53305857	.156		.156	0.763889	0	0.188194	04:09:00	89	154	105	39	127	1	2	2		2
268	4 days, 2:07:00	167	104	14:09:00	Normal	70	2 days, 16:08:00	Normal	0.0881944	35390297	-0.99	03:04:00	2	4 days, 3:02:00	OB	4 days, 4:03:00	4 days, 4:01:00	4 days, 4:02:00	1	.6	113	104	0	76	70	94	34	.702	31554033	.465		.465	48.79	1	0.436111	05:05:00	82	163	106	51	98	2		2		2
269	3 days, 22:05:00	173	107	13:08:00	Normal	81	86	Normal	0.0923611	31574727	-0.36	02:47:00	2	4 days, 1:09:00	OB	3 days, 20:05:00	3 days, 20:06:00	3 days, 20:55:00	1	.5349711	116	107	0	87	81	92	1 day, 7:03:00	.427	43187319	.167		.167	19:00:00	0	0.180556	05:06:00	81	157	103	47	103	1	2.3	2		2
270	49	168	129			82			0.0888889	17361111	-0.83	-1.64	0	04:05:00	NORMAL	2 days, 17:07:00	2 days, 17:05:00	2 days, 17:06:00	0	.39047619	138	129	0	88	82	74	21										83					1	3	2		2
271	1 day, 17:07:00	6 days, 6:01:00	118	85	Normal	70	70	Normal	1501	18508647	-1.75	-0.74	0	1 day, 3:04:00	NORMAL	60	60	60	0	.39973351	127	118	0	76	70	95	21	.367	54766477	.466		.466	1 day, 6:30:00		06:21:00		83					1	2	2		1
272	1 day, 23:04:00	6 days, 16:02:00	106			71			1602	18469423	-1.51	-0.81	0	21:04:00	NORMAL	2 days, 19:04:00	2 days, 19:06:00	2 days, 19:05:00	0	.42134831	115	106	0	77	71	80	21:03:00						0.69375		03:43:00		87					1	2.3	2		2
273	1 day, 11:01:00	6 days, 4:04:00	101	27	Normal	65	51	Normal	1484	15938202	-2.19	-2.26	0	.3	NORMAL	57	2 days, 9:05:00	2 days, 9:25:00	0	.38578167	110	101	0	71	65	97	18:07:00	.313	674403	.271		.271	19:33:00		0.184722		81					1	2	2		2
274	2 days, 2:06:00	6 days, 22:05:00	111			62			1665	18252487	-1.12	-1.25	0	09:08:00	NORMAL	2 days, 17:01:00	2 days, 16:07:00	2 days, 16:09:00	0	.38978979	120	111	0	68	62	77	22:03:00						13:14:00		02:33:00		72					1	3	2		1
275	68	7 days, 1:05:00	105			63			1695	23668433	-0.79	0.0541667	0	3 days, 3:05:00	NORMAL	3 days, 6:05:00	3 days, 7:02:00	78.85	0	.46519174	114	105	0	69	63	72	1 day, 1:07:00										81					1	3	2		2
276	2 days, 9:05:00	7 days, 2:08:00	103			59			1708	19710249	-0.49	-0.50	0	1 day, 6:07:00	NORMAL	2 days, 22:01:00	70	2 days, 22:05:00	0	.41012881	112	103	0	65	59	66	23										85					1	1,2,3	1	3	1
277	3 days, 0:06:00	172	101			66			0.0916667	24540292	-0.49	01:00:00	0	3 days, 9:01:00	NORMAL	3 days, 5:03:00	3 days, 4:08:00	3 days, 5:05:00	0	.44796512	110	101	0	72	66	82	29										77					1	2	2		2
278	3 days, 3:03:00	6 days, 11:02:00	101	21	Normal	60	32	Normal	1552	31261625	-1.13	02:34:00	2	4 days, 0:05:00	OB	87	3 days, 14:08:00	3 days, 14:09:00	1	.55992268	110	101	0	66	60	81	1 day, 5:02:00	.499	29717				1 day, 0:14:00		0.231944	04:07:00	83	160	85	68	96	1	2	2		2
279	3 days, 5:09:00	6 days, 13:08:00	117	74	Normal	82	93	PreHT	1578	31284085	-0.74	02:35:00	2	4 days, 0:06:00	OB	3 days, 20:03:00	92	3 days, 20:15:00	1	.58396705	126	117	0	88	82	80	1 day, 6:05:00	.506	28.84				1 day, 3:15:00		05:09:00	05:01:00	76	223	166	38	173	2		2		1
280	80	6 days, 15:01:00	100	16	Normal	65	48	Normal	1591	31604551	-0.52	02:42:00	2	4 days, 1:01:00	OB	81	3 days, 9:02:00	3 days, 9:01:00	1	.5097423	109	100	0	71	65	95	31	.744	10636	.163		.163	18:57:00	0	03:53:00	05:01:00	77	148	89	50	73	2		2		1
281	88	6 days, 23:04:00	123	3 days, 4:04:00	Normal	77	3 days, 11:06:00	Normal	1674	31403045	-0.93	02:51:00	2	4 days, 2:01:00	OB	4 days, 2:01:00	4 days, 1:08:00	97.95	1	.58512545	132	123	0	83	77	91	1 day, 8:04:00	.329	59243	.213		.213	1.02431	0	0.229861	05:01:00	83	212	152	38	168	2		2		2
282	5 days, 2:01:00	173	102	10:09:00	Normal	71	2 days, 21:05:00	Normal	0.0923611	40796552	00:43:00	03:56:00	2	4 days, 3:06:00	OB	4 days, 21:04:00	4 days, 21:01:00	4 days, 21:25:00	1	.67774566	111	102	0	77	71	88	1 day, 11:05:00	.635	3857414	.267		.267	1 day, 5:59:00	1	0.266667	05:02:00	80	169	109	41	127	2		2		1
283	3 days, 6:05:00	6 days, 9:03:00	117	78	Normal	80	91	HT	1533	3340299	-1.43	0.127778	2	4 days, 1:05:00	OB	83	3 days, 11:05:00	3 days, 11:25:00	1	.54305284	126	117	0	86	80	103	1 day, 7:06:00	.292	68089				1 day, 21:03:00		10:00:00	05:03:00	90	175	112	55	77	1	2	2		1
284	3 days, 15:07:00	6 days, 16:08:00	103	22	Normal	73	74	Normal	1608	33917787	-0.30	0.132639	2	4 days, 1:08:00	OB	4 days, 6:08:00	4 days, 6:04:00	4 days, 6:06:00	1	.6380597	112	103	0	79	73	89	30	.322	60842				46.92		09:26:00	05:04:00	80	158	104	37	182	2		2		1
285	77	6 days, 14:06:00	115	67	Normal	78	87	Normal	1586	30611482	-0.63	02:23:00	2	96	OB	3 days, 12:01:00	84	3 days, 12:05:00	1	.52994956	124	115	0	84	78	78	1 day, 4:08:00		52.76				0.85625		04:28:00	05:03:00	87	194	121	62	122	2		2		1
286	2 days, 14:09:00	5 days, 21:01:00	93	11	Normal	70	67	Normal	1411	31593418	-3.23	02:39:00	2	4 days, 0:07:00	OB	78	78	78	1	.55279943	102	93	0	76	70	91	29	.266	3 days, 2:09:00				55.79		0.468056	04:07:00	78	162	106	46	64	1	2	2		1
287	4 days, 4:08:00	6 days, 21:09:00	110	1 day, 13:04:00	Normal	70	2 days, 21:05:00	Normal	1659	36624167	-0.81	03:21:00	2	4 days, 3:04:00	OB	4 days, 2:03:00	4 days, 2:08:00	4 days, 2:55:00	1	.59403255	119	110	0	76	70	88	1 day, 9:03:00	.603	42621135	.346		.346	1 day, 13:53:00	1	0.309722	05:04:00	74	210	145	54	89	2		2		1
288	4 days, 6:05:00	7 days, 2:04:00	124	3 days, 7:04:00	Normal	91	4 days, 2:07:00	HT	1704	35300811	-0.28	03:07:00	2	4 days, 3:02:00	OB	4 days, 9:05:00	4 days, 9:08:00	105.65	1	.62001174	133	124	1	97	91	95	33	.305	3965967	1048	.974	1011	89.62	1	16:15:00	05:03:00	73	275	178	36	494	1	2	2		1
289	2 days, 22:03:00	154	106	40	Normal	73	77	Normal	01:54:00	29642435	-1.23	02:15:00	2	3 days, 23:09:00	OB	3 days, 12:05:00	3 days, 12:05:00	3 days, 12:05:00	1	.5487013	115	106	0	79	73	73	1 day, 3:08:00		1 day, 4:58:00				0.963194		05:20:00	04:07:00	79	190	123	55	91	2		2		1
290	2 days, 7:05:00	6 days, 8:05:00	94	8	Normal	64	47	Normal	1525	23864553	-1.49	0.0638889	0	3 days, 8:07:00	NORMAL	66	66	66	0	.43278689	103	94	0	70	64	87	25	.42	44413673	.176		.176	13:18:00		0.129167		82					2		2		2
291	2 days, 8:08:00	6 days, 12:08:00	119			71			1568	23102353	-2.38	0.0472222	0	3 days, 0:09:00	NORMAL	2 days, 21:03:00	2 days, 21:09:00	2 days, 21:06:00	0	.44387755	128	119	0	77	71	79	1 day, 3:03:00										86					2		2		2
292	2 days, 14:04:00	6 days, 19:09:00	108			72			1639	23228795	-1.06	0.0673611	0	3 days, 8:03:00	NORMAL	3 days, 3:01:00	3 days, 2:09:00	75	0	.4575961	117	108	0	78	72	98	1 day, 2:02:00										88					2		2		1
293	1 day, 23:01:00	6 days, 10:02:00	137	100	HT	78	88	Normal	1542	19808526	-1.28	-0.40	0	37	NORMAL	2 days, 17:08:00	66	2 days, 17:09:00	0	.42736706	146	137	1	84	78	144	22:05:00		1 day, 21:58:00				24.98		06:47:00		105					2		2		2
294	2 days, 10:06:00	7 days, 4:05:00	117			70			1725	19693342	-0.30	-0.53	0	1 day, 5:05:00	NORMAL	3 days, 1:07:00	3 days, 1:09:00	3 days, 1:08:00	0	.42782609	126	117	0	76	70	98	25										89					2		2		1
295	1 day, 13:01:00	6 days, 2:05:00	86	2	Normal	54	16	Normal	1465	17286165	-2.43	-1.50	0	06:02:00	NORMAL	2 days, 10:05:00	58	2 days, 10:25:00	0	.39761092	95	86	0	60	54	87	19:05:00						0.693056		03:23:00		82					2		2		2
296	2 days, 15:01:00	7 days, 9:05:00	114			63			1775	20027772	00:38:00	-0.36	0	1 day, 11:07:00	NORMAL	2 days, 22:09:00	2 days, 23:02:00	2 days, 23:05:00	0	.40028169	123	114	0	69	63	79	1 day, 1:05:00										95					2		2		1
297	2 days, 0:06:00	6 days, 9:05:00	98	5	Normal	69	64	Normal	1535	20626214	-1.39	-0.13	0	1 day, 23:01:00	NORMAL	2 days, 22:05:00	2 days, 22:03:00	2 days, 22:04:00	0	.45863192	107	98	0	75	69	84	23						0.568056		0.126389		82					2		2		2
298	2 days, 6:02:00	6 days, 19:08:00	112			61			1638	20200936	-1.46	-0.34	0	1 day, 12:02:00	NORMAL	66	2 days, 18:04:00	2 days, 18:02:00	0	.4041514	121	112	0	67	61	95	1 day, 0:05:00										83					1	3	2		2
299	2 days, 3:08:00	158	103	25	Normal	69	63	Normal	01:58:00	2074988	-0.64	00:05:00	0	2 days, 7:05:00	NORMAL	66	66	66	0	.41772152	112	103	0	75	69	76	1 day, 0:02:00	.521	29518292	.276		.276	0.836111		0.185417		80					1	3	2		2
300	2 days, 9:01:00	168	121			77			0.0888889	20231009	-0.20	00:15:00	0	2 days, 6:06:00	NORMAL	65	2 days, 17:01:00	2 days, 17:05:00	0	.38720238	130	121	0	83	77	76	26										97					1	2	2		1
301	2 days, 4:03:00	6 days, 22:01:00	120			85			1661	18956686	-0.83	-0.62	0	27	NORMAL	2 days, 17:05:00	2 days, 17:09:00	2 days, 17:07:00	0	.39554485	129	120	0	91	85	64	1 day, 1:03:00						0.718056		03:47:00		84					1	3	2		2
302	2 days, 8:05:00	6 days, 16:04:00	118	75	Normal	83	94	PreHT	1604	21960373	-0.36	00:31:00	0	2 days, 15:04:00	NORMAL	73	73	73	0	.45511222	127	118	0	89	83	122	1 day, 0:05:00	.549	263434	.308		.308	21:57:00		0.218056		89					1	2	2		2
303	2 days, 3:06:00	6 days, 14:08:00	114	63	Normal	78	87	Normal	1588	20462029	-0.60	-0.18	0	1 day, 21:01:00	NORMAL	2 days, 17:03:00	2 days, 17:04:00	2 days, 17:35:00	0	.41152393	123	114	0	84	78	122	24		1 day, 0:59:00				27.62		06:54:00		96					1	2	2		2
304	4 days, 4:02:00	6 days, 16:05:00	143	100	HT	90	97	HT	1605	38897138	-0.36	03:29:00	2	4 days, 2:08:00	OB	3 days, 21:04:00	3 days, 21:06:00	3 days, 21:05:00	1	.58255452	152	143	1	96	90	95	1 day, 16:03:00		1 day, 22:22:00				2 days, 14:03:00		13:01:00	5	85	207	137	63	93	1	2	2		2
305	4 days, 17:01:00	7 days, 13:03:00	129	3 days, 5:09:00	Normal	80	3 days, 11:01:00	Normal	1813	344086	0.05625	0.146528	2	99	OB	4 days, 17:05:00	4 days, 17:05:00	4 days, 17:05:00	1	.6260342	138	129	0	86	80	102	36	.362	30675186	.606		.606	2 days, 13:03:00	1	0.545833	5	84	175	127	29	162	2		2		1
306	2 days, 5:05:00	7 days, 1:03:00	107			75			1693	1866551	-0.75	-1.04	0	14:01:00	NORMAL	2 days, 14:07:00	63	62.85	0	.37123449	116	107	0	81	75	82	1 day, 0:02:00						12:30:00		0.127778		87					2		2		2
307	3 days, 2:01:00	6 days, 13:09:00	107	38	Normal	69	63	Normal	1579	29720352	-0.74	02:08:00	2	3 days, 23:01:00	OB	3 days, 6:02:00	3 days, 6:03:00	3 days, 6:25:00	0	.49556681	116	107	0	75	69	96	31	.325	60153				19:28:00		04:42:00	05:02:00	93	156	106	41	90	2		2		2
308	3 days, 4:03:00	6 days, 9:05:00	101	23	Normal	75	82	Normal	1535	32382306	-1.33	02:54:00	2	4 days, 1:05:00	OB	3 days, 18:05:00	3 days, 18:03:00	3 days, 18:04:00	1	.58892508	110	101	0	81	75	90	31	.416	1 day, 18:03:00				1 day, 6:40:00		0.261806	5	77	249	168	66	88	2		2		2
309	57	6 days, 20:04:00	101	14	Normal	64	41	Normal	1644	2108974	00:23:00	00:02:00	0	2 days, 4:07:00	NORMAL	72	2 days, 23:09:00	71.95	0	.43765207	110	101	0	70	64	76	1 day, 2:09:00		1 day, 19:48:00				18:21:00		0.178472		84					1	2.3	2		2
310	3 days, 6:07:00	6 days, 11:06:00	109	48	Normal	71	70	Normal	1556	32505402	-1.07	02:53:00	2	4 days, 1:03:00	OB	3 days, 11:05:00	3 days, 11:03:00	3 days, 11:04:00	1	.53598972	118	109	0	77	71	82	1 day, 9:05:00	.327	59696				0.666667		03:27:00	05:01:00	85	160	90	57	97	1	2	2		2
311	2 days, 6:03:00	6 days, 17:08:00	101	16	Normal	69	60	Normal	1618	20741626	-0.14	-0.05	0	2 days, 2:06:00	NORMAL	67	2 days, 18:09:00	66.95	0	.41378245	110	101	0	75	69	60	1 day, 1:02:00	.4	4809392	.244		.244	0.752778		0.191667		91					1	2	2		1
312	2 days, 0:02:00	6 days, 10:01:00	102	26	Normal	62	40	Normal	1541	20297463	-1.21	-0.10	0	50	NORMAL	2 days, 15:05:00	2 days, 15:04:00	2 days, 15:45:00	0	.41174562	111	102	0	68	62	88	23:04:00		1 day, 22:22:00				2 days, 4:58:00		11:29:00		87					2		2		2
313	2 days, 7:06:00	7 days, 3:09:00	113			70			1719	18815815	00:19:00	-0.52	0	1 day, 6:07:00	NORMAL	68	2 days, 20:02:00	2 days, 20:01:00	0	.39616056	122	113	0	76	70	122	26						14:31:00		0.15		84					1	2	2		2
314	2 days, 8:05:00	6 days, 20:09:00	100			52			1649	20778162	-1.02	00:11:00	0	2 days, 5:07:00	NORMAL	67	2 days, 19:01:00	2 days, 19:05:00	0	.40661007	109	100	0	58	52	61	23:02:00										82					1	2	2		2
315	2 days, 7:02:00	163	104	24	Normal	63	39	Normal	0.0854167	20776092	00:07:00	00:03:00	0	2 days, 6:06:00	NORMAL	2 days, 20:02:00	2 days, 20:02:00	2 days, 20:02:00	0	.41840491	113	104	0	69	63	93	1 day, 1:02:00		15:55:00	.262		.262	0.803472		04:40:00		95					1	2	2		2
316	1 day, 22:04:00	6 days, 21:06:00	102			60			1656	16919881	-0.54	-1.48	0	07:01:00	NORMAL	2 days, 18:03:00	2 days, 17:08:00	2 days, 18:05:00	0	.39885266	111	102	0	66	60	65	21						14:44:00		0.149306		83					1	2.3	2		2
317	2 days, 12:01:00	6 days, 17:02:00	111			69			1612	23128336	-1.50	0.0618056	0	3 days, 6:05:00	NORMAL	3 days, 3:03:00	75	3 days, 3:15:00	0	.46619107	120	111	0	75	69	80	29										84					1	3	2		2
318	2 days, 5:09:00	6 days, 13:01:00	109	49	Normal	71	71	Normal	1571	21839183	-0.70	00:50:00	0	2 days, 22:03:00	NORMAL	3 days, 0:03:00	3 days, 0:03:00	3 days, 0:03:00	0	.46021642	118	109	0	77	71	84	1 day, 1:08:00		37.75				2 days, 8:20:00		0.483333		79					2		2		1
319	2 days, 20:05:00	6 days, 8:04:00	119	84	Normal	74	80	Normal	1524	29493115	02:10:00	-1.50	2	3 days, 23:05:00	OB	79	3 days, 6:08:00	3 days, 6:09:00	0	.51771654	128	119	0	80	74	101	1 day, 8:03:00	.29	68595				1 day, 3:05:00		05:47:00	05:01:00	82	175	110	51	122	2		2		1
320	1 day, 19:02:00	6 days, 9:04:00	87	2	Normal	61	36	Normal	1534	18358324	-1.35	-0.93	0	20:02:00	NORMAL	2 days, 11:05:00	2 days, 11:05:00	2 days, 11:05:00	0	.38787484	96	87	0	67	61	75	21:05:00			.236		.236	17:14:00		03:59:00		85					2		2		2
321	3 days, 13:01:00	6 days, 13:02:00	87	2	Normal	68	60	Normal	1572	34436934	-0.78	0.139583	2	4 days, 2:03:00	OB	91	3 days, 19:03:00	3 days, 19:15:00	1	.57983461	96	87	0	74	68	85	37		7 days, 17:46:00				48.97		0.438194	05:03:00	82	157	96	37	206	2		2		2
322	78	6 days, 16:06:00	119	78	Normal	93	99	HT	1606	30241513	-0.29	02:22:00	2	4 days, 0:02:00	OB	3 days, 12:04:00	3 days, 12:02:00	3 days, 12:03:00	1	.5249066	128	119	1	99	93	88	31	.388	50431588	.998		.998	54.93		0.513194	05:03:00	87	149	89	51	72	1	3	2		2
323	3 days, 1:01:00	6 days, 3:05:00	127	97	HT	92	99	HT	1475	3359954	-2.18	0.133333	2	4 days, 2:01:00	OB	84	3 days, 12:05:00	3 days, 12:25:00	1	.57118644	136	127	1	98	92	92	1 day, 6:05:00	.347	5919598	.289		.289	20:43:00		04:13:00	04:01:00	82	248	176	53	99	1	2	2		2
324	3 days, 11:02:00	167	120	2 days, 22:09:00	Normal	77	3 days, 13:08:00	Normal	0.0881944	2983255	-0.74	02:35:00	2	4 days, 1:04:00	OB	3 days, 19:08:00	92	3 days, 19:09:00	1	.5502994	129	120	0	83	77	91	1 day, 8:01:00	.326	35936602	.628		.628	62.84	1	14:43:00	05:02:00	93	145	95	36	111	1	2	2		1
325	3 days, 13:05:00	6 days, 21:05:00	125	88	Normal	72	68	Normal	1655	31215487	00:40:00	02:32:00	2	4 days, 0:04:00	OB	87	3 days, 14:08:00	3 days, 14:09:00	1	.52507553	134	125	0	78	72	158	1 day, 4:05:00	.466	36909098	.81		.81	1 day, 22:46:00		0.478472	05:02:00	95	149	90	45	70	1	2	2		2
326	2 days, 11:01:00	156	109	48	Normal	67	56	Normal	01:56:00	2428501	-1.02	0.0659722	0	3 days, 8:09:00	NORMAL	3 days, 2:07:00	3 days, 2:06:00	74.65	0	.47852564	118	109	0	73	67	78	29			.172		.172	0.563194		0.125694		82					1		2		2
327	3 days, 21:01:00	7 days, 7:05:00	122	2 days, 15:03:00	Normal	83	3 days, 19:01:00	PreHT	1755	30227027	00:12:00	02:32:00	2	4 days, 1:04:00	OB	3 days, 23:03:00	3 days, 23:05:00	3 days, 23:04:00	1	.54358974	131	122	0	89	83	69	1 day, 7:08:00	.377	49156	.161		.161	18:35:00	0	0.177778	04:09:00	83	168	120	46	62	2		2		1
328	4 days, 13:07:00	7 days, 5:03:00	124	2 days, 20:08:00	Normal	70	2 days, 7:02:00	Normal	1733	36526621	-0.32	03:15:00	2	4 days, 3:03:00	OB	4 days, 13:05:00	4 days, 13:06:00	4 days, 13:55:00	1	.6321408	133	124	0	76	70	90	1 day, 8:06:00	.18	75236183	.472		.472	2 days, 1:42:00	1	11:10:00	05:04:00	91	208	147	50	121	2		2		2
329	2 days, 20:09:00	6 days, 23:09:00	110			78			1679	24440936	-1.03	0.0673611	0	999	NORMAL	3 days, 2:07:00	3 days, 2:09:00	3 days, 2:08:00	0	.44550328	119	110	0	84	78	77	1 day, 2:05:00										81					1	3	2		1
330	2 days, 10:03:00	6 days, 22:01:00	103			62			1661	2113145	-1.11	00:07:00	0	2 days, 3:09:00	NORMAL	2 days, 17:02:00	2 days, 17:04:00	2 days, 17:03:00	0	.39313666	112	103	0	68	62	73	1 day, 0:05:00										80					2		2		2
331	3 days, 11:01:00	6 days, 23:08:00	114	2 days, 0:08:00	Normal	74	3 days, 7:01:00	Normal	1678	29513255	-0.61	02:30:00	2	4 days, 1:02:00	OB	89	89	89	0	.53039333	123	114	0	80	74	53	32	.478	63720829	.245		.245	1 day, 3:31:00	1	05:39:00	05:01:00	80	200	147	40	135	2		2		1
332	2 days, 17:02:00	7 days, 0:07:00	115			67			1687	22909596	-0.80	0.0444444	0	2 days, 23:06:00	NORMAL	3 days, 1:05:00	3 days, 1:07:00	3 days, 1:06:00	0	.43627742	124	115	0	73	67	67	1 day, 2:05:00										84					2		2		2
333	3 days, 16:04:00	6 days, 18:04:00	127	3 days, 20:08:00	PreHT	78	3 days, 18:01:00	PreHT	1624	33518164	-0.90	0.147917	2	99	OB	4 days, 5:09:00	102	101.95	1	.62777094	136	127	0	84	78	82	1 day, 8:09:00	.464	21476234	.366	.378	.372	1 day, 16:06:00	1	09:10:00	05:03:00	92	158	92	56	89	1	2	2		1
334	2 days, 5:03:00	6 days, 8:05:00	101	25	Normal	68	62	Normal	1525	2291857	-1.43	0.0513889	0	3 days, 4:08:00	NORMAL	3 days, 0:01:00	72	3 days, 0:05:00	0	.47245902	110	101	0	74	68	96	1 day, 1:05:00										86					1	3	2		2
335	3 days, 2:09:00	5 days, 22:03:00	102	37	Normal	75	83	Normal	1423	36988951	-2.90	03:12:00	2	4 days, 2:09:00	OB	3 days, 23:01:00	3 days, 23:05:00	3 days, 23:03:00	1	.66971188	111	102	0	81	75	80	31		53.78				1 day, 8:45:00		06:32:00	5	79	168	111	53	87	2		2		2
336	2 days, 5:06:00	6 days, 18:06:00	106	29	Normal	62	35	Normal	1626	20273265	-0.02	-0.21	0	1 day, 20:08:00	NORMAL	65	2 days, 16:06:00	2 days, 16:08:00	0	.39852399	115	106	0	68	62	81	23:02:00			.215		.215	0.679167		0.15		76					1	3	2		2
337	58	159	106			66			01:59:00	2294213	-1.86	0.0548611	0	76	NORMAL	2 days, 22:05:00	2 days, 22:09:00	2 days, 22:07:00	0	.44465409	115	106	0	72	66	76	25										83					2		2		2
338	4 days, 0:03:00	7 days, 8:03:00	112	1 day, 7:02:00	Normal	66	2 days, 1:06:00	Normal	1763	30982871	00:52:00	02:54:00	2	4 days, 2:01:00	OB	4 days, 3:06:00	4 days, 3:06:00	4 days, 3:06:00	1	.56494611	121	112	0	72	66	70	1 day, 7:05:00	.656	36173078	.389		.389	41.69	1	08:44:00	05:01:00	82	182	122	48	128	1	2	2		2
339	2 days, 13:08:00	7 days, 17:03:00	115			69			1853	17998555	02:05:00	-0.84	0	20:06:00	NORMAL	2 days, 22:05:00	71	70.75	0	.38181328	124	115	0	75	69	81	23		2 days, 17:09:00				1 day, 2:57:00		05:11:00		78					2		2		2
340	3 days, 18:01:00	7 days, 7:09:00	110	23	Normal	67	2 days, 2:08:00	Normal	1759	29120117	00:28:00	02:18:00	2	4 days, 0:06:00	OB	4 days, 1:04:00	4 days, 1:05:00	4 days, 1:45:00	1	.55400796	119	110	0	73	67	90	1 day, 6:05:00	.263	48811382	.469		.469	2 days, 1:15:00	1	0.463889	05:01:00	88	186	117	42	231	1	2	2		2
341	2 days, 9:01:00	6 days, 22:09:00	108	03:09:00	Normal	56	1 day, 1:01:00	Normal	1669	20498564	-0.72	00:03:00	0	2 days, 2:07:00	NORMAL	2 days, 19:07:00	2 days, 19:09:00	2 days, 19:08:00	0	.40623128	117	108	0	71	65	80	23:08:00										80					1	3	2		1
342	2 days, 16:03:00	6 days, 22:02:00	113			55			1662	23278175	-0.99	0.0590278	0	3 days, 5:06:00	NORMAL	2 days, 21:09:00	70	69.95	0	.42087846	122	113	0	61	55	73	1 day, 2:05:00										83					1	2	2		2
343	2 days, 0:06:00	152	103	30	Normal	79	90	Normal	01:52:00	21035319	-1.63	-0.01	0	2 days, 3:05:00	NORMAL	64	2 days, 15:09:00	63.95	0	.42072368	112	103	0	85	79	85	1 day, 7:09:00		0.557639				21:35:00		04:42:00		84					1	2	2		2
344	80	6 days, 10:01:00	120	85	Normal	90	99	HT	1541	33688735	-1.27	0.131944	2	4 days, 1:09:00	OB	84	3 days, 12:02:00	3 days, 12:01:00	1	.54574951	129	120	1	96	90	136	1 day, 5:05:00	.289	68849				15:22:00		03:23:00	5	86	159	100	55	61	2		2		2
345	1 day, 22:04:00	6 days, 7:07:00	107	45	Normal	63	43	Normal	1517	20162613	-1.64	-0.26	0	1 day, 18:05:00	NORMAL	65	2 days, 17:02:00	2 days, 17:01:00	0	.42913645	116	107	0	69	63	89	23:05:00		1 day, 3:05:00				1 day, 1:29:00		05:30:00		85					2		2		2
346	3 days, 7:04:00	6 days, 7:01:00	119	85	Normal	88	98	HT	1511	34776957	-1.76	0.140278	2	98	OB	3 days, 21:05:00	3 days, 21:05:00	3 days, 21:05:00	1	.6187955	128	119	1	94	88	90	1 day, 5:06:00	.826	8181				1 day, 6:23:00		0.275694	05:03:00	80	143	96	41	85	2		2		2
347	3 days, 1:09:00	6 days, 12:04:00	108	44	Normal	79	90	Normal	1564	30211406	-0.90	02:22:00	2	4 days, 0:02:00	OB	3 days, 12:03:00	3 days, 11:05:00	3 days, 11:09:00	1	.53644501	117	108	0	85	79	90	1 day, 5:03:00	.675	13941				1 day, 11:13:00		0.353472	04:09:00	91	151	100	43	74	1	2	2		1
348	1 day, 21:02:00	6 days, 10:02:00	93	6	Normal	62	39	Normal	1542	19009456	-1.29	-0.74	0	1 day, 0:01:00	NORMAL	2 days, 19:05:00	68	67.75	0	.43936446	102	93	0	68	62	92	20:04:00						14:18:00		03:18:00		91					2		2		1
349	2 days, 3:08:00	6 days, 17:08:00	101	17	Normal	67	54	Normal	1618	19786671	-0.05	-0.25	0	1 day, 20:09:00	NORMAL	2 days, 15:07:00	64	63.85	0	.39462299	110	101	0	73	67	88	21:07:00			.201		.201	0.643056		03:15:00		86					2		2		1
350	2 days, 17:09:00	6 days, 1:09:00	100	25	Normal	71	72	Normal	1459	30958138	-2.54	02:27:00	2	4 days, 0:01:00	OB	78	3 days, 6:03:00	3 days, 6:15:00	1	.53564085	109	100	0	77	71	109	1 day, 3:05:00	.522	26924				0.397917		0.106944	04:09:00	88	181	116	55	144	1	2	2		2
351	1 day, 20:09:00	6 days, 2:03:00	112	69	Normal	86	97	HT	1463	20977691	-2.39	00:10:00	0	2 days, 8:09:00	NORMAL	2 days, 18:05:00	2 days, 18:09:00	2 days, 18:07:00	0	.45591251	121	112	1	92	86	96	21:05:00										83					2		2		2
352	4 days, 7:02:00	7 days, 1:05:00	143	4 days, 3:04:00	HT	89	4 days, 1:07:00	HT	1695	35920328	-0.60	03:11:00	2	4 days, 3:03:00	OB	4 days, 4:05:00	4 days, 4:04:00	4 days, 4:45:00	1	.59262537	152	143	1	95	89	103	33	.541	17872985	.4		.4	42.74	1	0.386111	05:02:00	83	204	144	33	278	1	3	2		2
353	2 days, 11:02:00	7 days, 6:03:00	109	67	Normal	77	3 days, 6:02:00	Normal	1743	1948619	00:26:00	-0.36	0	1 day, 12:01:00	NORMAL	67	2 days, 19:01:00	2 days, 19:05:00	0	.38468158	118	109	0	67	61	92	1 day, 1:05:00						13:38:00		02:57:00		78					1	3	2		2
354	3 days, 20:03:00	7 days, 2:02:00	115	1 day, 23:02:00	Normal	70	2 days, 16:08:00	Normal	1702	31862701	-0.47	0.125694	2	4 days, 2:03:00	OB	3 days, 17:04:00	3 days, 17:05:00	3 days, 17:45:00	1	.52555817	124	115	0	76	70	76	33	.745	10491776	.218		.218	1 day, 0:48:00	0	05:08:00	04:04:00	84	131	84	39	103	1	3	2		2
355	2 days, 5:05:00	7 days, 3:09:00	105			58			1719	18105146	00:04:00	-0.96	0	17:03:00	NORMAL	2 days, 17:02:00	2 days, 17:02:00	2 days, 17:02:00	0	.37929029	114	105	0	64	58	92	22:06:00						07:02:00		01:43:00		83					2		2		2
356	2 days, 4:07:00	6 days, 20:02:00	107			65			1642	19546289	-1.23	-0.47	0	1 day, 7:09:00	NORMAL	2 days, 19:04:00	2 days, 19:03:00	2 days, 19:35:00	0	.41017052	116	107	0	71	65	81	21:09:00										86					1	2	2		2
357	1 day, 16:09:00	160	104	13:08:00	Normal	81	86	Normal	01:06:00	15976562	-1.36	-2.15	0	01:04:00	NORMAL	57	2 days, 9:02:00	2 days, 9:01:00	0	.356875	113	104	0	78	72	101	19:05:00										93					1	3	2		2
358	1 day, 17:07:00	6 days, 3:05:00	88	3	Normal	49	8	Normal	1475	19166906	-2.22	-0.57	0	1 day, 8:01:00	NORMAL	2 days, 12:02:00	60	2 days, 12:01:00	0	.40745763	97	88	0	55	49	84	19						11:06:00		02:04:00		75					2		2		2
359	3 days, 11:05:00	7 days, 1:05:00	111	1 day, 10:05:00	Normal	57	23:06:00	Normal	1695	29063444	-0.50	02:19:00	2	4 days, 0:07:00	OB	3 days, 11:04:00	3 days, 11:01:00	3 days, 11:25:00	0	.49115044	120	111	0	63	57	69	1 day, 4:01:00	.47	65400457	.2		.2	22:56:00	0	04:57:00	04:08:00	82	145	95	43	76	1	2	2		2
360	1 day, 23:09:00	6 days, 20:07:00	92	3	Normal	62	35	Normal	1647	17658277	00:38:00	-1.13	0	15:08:00	NORMAL	2 days, 12:05:00	2 days, 12:05:00	2 days, 12:05:00	0	.36733455	101	92	0	68	62	94	20:04:00			.132		.132	10:12:00		0.109028		79					1	2	2		1
361	3 days, 2:01:00	6 days, 8:06:00	112	64	Normal	76	85	Normal	1526	31820657	-1.41	02:50:00	2	4 days, 1:04:00	OB	3 days, 22:05:00	3 days, 21:08:00	3 days, 22:15:00	1	.61697248	121	112	0	82	76	107	29	.423	40846				0.929861		04:14:00	04:05:00	77	108	62	37	92	2		2		1
362	4 days, 1:05:00	6 days, 23:05:00	130	3 days, 19:01:00	PreHT	76	3 days, 8:08:00	Normal	1675	34751615	-0.96	0.149306	2	4 days, 3:01:00	OB	4 days, 1:04:00	4 days, 1:04:00	4 days, 1:04:00	1	.58149254	139	130	0	82	76	95	34	.584	16400732	.534		.534	2 days, 7:52:00	1	0.484028	05:06:00	80	172	121	37	126	2		2		2
363	2 days, 2:09:00	6 days, 12:05:00	97	11	Normal	62	38	Normal	1565	20782084	-0.92	-0.02	0	52	NORMAL	2 days, 15:07:00	2 days, 15:05:00	2 days, 15:06:00	0	.40638978	106	97	0	68	62	81	24			.098		.098	0.336806		01:59:00		79					2		2		2
364	3 days, 16:07:00	163	124	88	Normal	78	86	Normal	0.0854167	33384772	00:05:00	0.129167	2	4 days, 1:08:00	OB	94	3 days, 21:06:00	3 days, 21:08:00	1	.57546012	133	124	0	84	78	86	1 day, 8:07:00	.24	82229				0.766667		0.185417	05:01:00	88	168	102	63	62	2		2		1
365	2 days, 6:08:00	7 days, 3:01:00	123			73			1711	18718909	-0.51	-1.01	0	14:09:00	NORMAL	2 days, 19:07:00	68	67.85	0	.39655172	132	123	0	79	73	78	23:03:00						12:03:00		02:55:00		86					1	3	2		2
366	3 days, 14:05:00	6 days, 14:09:00	122	87	Normal	70	66	Normal	1589	34258498	-0.51	0.138889	2	4 days, 2:03:00	OB	3 days, 18:05:00	3 days, 18:07:00	3 days, 18:06:00	1	.57016992	131	122	0	76	70	93	32		41.86				2 days, 9:03:00		12:39:00	05:02:00	88	177	121	42	186	2		2		2
367	3 days, 4:06:00	6 days, 7:02:00	101	26	Normal	69	66	Normal	1512	33506201	-1.61	0.134028	2	4 days, 2:01:00	OB	3 days, 16:05:00	3 days, 16:07:00	3 days, 16:06:00	1	.58597884	110	101	0	75	69	77	32	.655	15157				24.98		05:48:00	04:09:00	89	152	89	62	62	1	2	2		1
368	92	7 days, 5:05:00	126	3 days, 0:06:00	Normal	72	2 days, 9:01:00	Normal	1735	30562499	-0.35	02:25:00	2	97	OB	3 days, 22:07:00	95	94.85	1	.54668588	135	126	0	78	72	80	1 day, 7:08:00	.494	3294529	.166		.166	18:30:00	0	04:11:00	05:02:00	91	154	97	51	76	1	3	2		2
369	2 days, 6:02:00	6 days, 16:03:00	104	26	Normal	70	65	Normal	1603	21092703	-0.31	00:15:00	0	2 days, 10:09:00	NORMAL	69	2 days, 21:02:00	2 days, 21:01:00	0	.43106675	113	104	0	76	70	96	25						0.640972		03:14:00		86					2		2		2
370	2 days, 20:08:00	6 days, 0:02:00	135	100	HT	74	80	Normal	1442	3308704	-2.79	02:59:00	2	4 days, 1:04:00	OB	80	3 days, 8:02:00	3 days, 8:01:00	1	.5554785	144	135	1	80	74	92	1 day, 7:08:00	.567	22154				1 day, 12:22:00		07:33:00	04:07:00	82	182	129	35	170	1	2	2		2
371	1 day, 19:06:00	6 days, 19:03:00	114			75			1633	16349863	-1.60	-2.42	0	.4	NORMAL	2 days, 10:02:00	2 days, 10:05:00	2 days, 10:35:00	0	.35731782	123	114	0	81	75	76	21										89					1	1.3	1	2	1
372	3 days, 12:09:00	6 days, 19:05:00	107	1 day, 0:05:00	Normal	71	2 days, 19:04:00	Normal	1635	31759392	-1.55	02:53:00	2	4 days, 2:01:00	OB	3 days, 22:08:00	3 days, 22:09:00	94.85	1	.58012232	116	107	0	77	71	87	1 day, 8:05:00	.229	85492	.125		.125	0.602083	0	03:12:00	04:09:00	91	201	140	42	173	1	2	2		2
373	2 days, 9:03:00	7 days, 2:09:00	115			70			1709	19618712	-0.52	-0.58	0	1 day, 3:07:00	NORMAL	2 days, 21:08:00	70	2 days, 21:09:00	0	.40901112	124	115	0	76	70	95	1 day, 1:08:00										83					1	2.3	2		2
374	3 days, 17:07:00	172	111	1 day, 3:04:00	Normal	73	2 days, 21:05:00	Normal	0.0916667	30320443	-0.38	02:32:00	2	4 days, 1:03:00	OB	97	4 days, 1:02:00	4 days, 1:01:00	1	.56453488	120	111	0	79	73	95	1 day, 7:07:00	.636	14734722	.775		.775	3 days, 5:40:00	1	0.671528	05:02:00	82	172	122	33	140	1	2.3	2		1
375	2 days, 4:07:00	6 days, 12:03:00	85	1	Normal	59	28	Normal	1563	21572112	-0.96	00:21:00	0	60	NORMAL	2 days, 18:08:00	67	2 days, 18:09:00	0	.42802303	94	85	0	65	59	83	22:08:00			.094		.094	07:36:00		01:41:00		78					2		2		2
376	1 day, 17:08:00	6 days, 11:07:00	103	26	Normal	72	73	Normal	1557	17242453	-1.06	-1.53	0	05:07:00	NORMAL	2 days, 12:03:00	2 days, 12:05:00	2 days, 12:04:00	0	.3879255	112	103	0	78	72	104	19:04:00						0.354861		01:48:00		76					2		2		2
377	1 day, 23:06:00	6 days, 16:07:00	101	17	Normal	68	58	Normal	1607	18432116	-0.29	-0.93	0	19:07:00	NORMAL	63	2 days, 15:03:00	2 days, 15:15:00	0	.39296826	110	101	0	74	68	81	19:09:00						09:36:00		02:10:00		91					1	2	2		2
378	3 days, 23:02:00	7 days, 7:07:00	129	3 days, 10:06:00	Normal	80	3 days, 12:08:00	Normal	1757	30838513	00:08:00	02:39:00	2	4 days, 1:07:00	OB	3 days, 21:08:00	94	3 days, 21:09:00	1	.53443369	138	129	0	86	80	100	33	.349	54856	.147		.147	16:25:00	0	0.178472	05:08:00	94	200	138	47	124	1	3	2		2
379	2 days, 19:03:00	6 days, 22:04:00	116			62			1664	24305716	-1.18	0.0680556	0	3 days, 8:08:00	NORMAL	76	76	76	0	.45673077	125	116	0	68	62	83	28										93					1	3	2		2
380	3 days, 15:06:00	7 days, 4:06:00	127	3 days, 10:06:00	Normal	75	77	Normal	1726	29405091	-0.21	02:21:00	2	4 days, 0:08:00	OB	3 days, 19:02:00	3 days, 19:05:00	3 days, 19:35:00	1	.5292584	136	127	0	81	75	84	1 day, 7:04:00	.598	15952061	.244		.244	1 day, 2:57:00	1	0.297917	5	102	166	112	41	111	1	3	2		2
381	2 days, 2:09:00	6 days, 13:05:00	103	25	Normal	71	69	Normal	1575	20519022	-0.80	-0.17	0	1 day, 21:03:00	NORMAL	2 days, 15:09:00	64	63.95	0	.40603175	112	103	0	77	71	90	22:05:00						12:03:00		03:11:00		105					2		2		2
382	3 days, 8:07:00	6 days, 19:05:00	113	54	Normal	88	98	HT	1635	30188256	00:10:00	02:15:00	2	3 days, 23:05:00	OB	3 days, 12:03:00	3 days, 12:05:00	3 days, 12:04:00	1	.51620795	122	113	1	94	88	94	32	.991	68449114	.494		.494	31.73		0.295139	05:05:00	85	164	113	40	96	1	3	2		2
383	2 days, 23:03:00	6 days, 9:05:00	119	84	Normal	79	90	PreHT	1535	30260268	-1.33	02:23:00	2	4 days, 0:02:00	OB	3 days, 5:03:00	3 days, 5:02:00	3 days, 5:25:00	1	.50325733	128	119	0	85	79	94	1 day, 6:06:00	.509	28472				15:09:00		03:20:00	04:07:00	86	215	146	27	173	1	2	2		2
384	50	6 days, 9:09:00	93	7	Normal	59	29	Normal	1539	2111022	-1.27	00:14:00	0	2 days, 10:04:00	NORMAL	2 days, 14:08:00	63	2 days, 14:09:00	0	.40870695	102	93	0	65	59	81	22:08:00						09:22:00		0.0875		73					1	2	2		1
385	2 days, 7:06:00	162	106			71			0.0847222	21185795	-1.22	00:36:00	0	2 days, 14:05:00	NORMAL	68	2 days, 20:01:00	2 days, 20:05:00	0	.42006173	115	106	0	77	71	102	1 day, 0:03:00										87					1	3	2		1
386	4 days, 0:02:00	7 days, 5:09:00	108	17:01:00	Normal	80	86	Normal	1739	31810896	-0.13	02:55:00	2	4 days, 2:02:00	OB	4 days, 2:08:00	4 days, 2:08:00	4 days, 2:08:00	1	.56814261	117	108	0	86	80	76	34	.802	7489949	.272		.272	1 day, 5:49:00	1	06:34:00	05:01:00	87	157	108	31	158	1	3	2		2
387	3 days, 23:06:00	7 days, 3:05:00	107	16:06:00	Normal	60	1 day, 2:08:00	Normal	1715	32503464	-0.48	0.127778	2	4 days, 2:05:00	OB	3 days, 22:02:00	3 days, 22:05:00	3 days, 22:35:00	1	.55014577	116	107	0	66	60	95	1 day, 4:03:00	.53	18290965	.622		.622	63.74	1	0.563194	04:07:00	82	148	98	34	150	1	2.3	2		2
388	2 days, 0:03:00	7 days, 3:02:00	110			76			1712	16479332	-0.05	-1.90	0	02:07:00	NORMAL	62	2 days, 14:02:00	2 days, 14:01:00	0	.36273364	119	110	0	82	76	101	22										91					1	3	2		2
389	1 day, 23:08:00	6 days, 15:06:00	106	33	Normal	83	94	Normal	1596	18765586	-0.46	-0.80	0	23:05:00	NORMAL	2 days, 15:07:00	2 days, 15:06:00	63.65	0	.39880952	115	106	0	89	83	102	20		7 days, 10:03:00				27.81		0.270833		86					1	2	2		1
390	2 days, 3:04:00	6 days, 7:05:00	107	46	Normal	69	65	Normal	1515	22394319	-1.62	00:54:00	0	2 days, 23:02:00	NORMAL	2 days, 18:02:00	2 days, 18:02:00	2 days, 18:02:00	0	.4369637	116	107	0	75	69	109	23:02:00		1 day, 16:04:00				1 day, 7:24:00		06:32:00		82					2		2		1
391	4 days, 1:04:00	7 days, 5:05:00	126	3 days, 10:04:00	Normal	68	2 days, 10:03:00	Normal	1735	32356385	00:20:00	0.134722	2	4 days, 2:06:00	OB	4 days, 0:05:00	4 days, 0:07:00	4 days, 0:06:00	1	.55677233	135	126	0	74	68	86	1 day, 8:04:00	.5	19569375	.446		.446	1 day, 23:04:00	1	14:40:00	05:09:00	124	178	121	49	92	1	3	2		2
392	3 days, 12:03:00	6 days, 18:02:00	119	3 days, 2:09:00	Normal	73	80	Normal	1622	32042462	-1.20	0.131944	2	4 days, 2:05:00	OB	3 days, 23:03:00	3 days, 23:05:00	3 days, 23:04:00	1	.58816276	128	119	0	79	73	86	1 day, 8:01:00	.823	62315089	.44	.47	.455	47.92	1	0.478472	05:01:00	92	142	76	63	70	2		2		1
393	2 days, 4:06:00	6 days, 21:09:00	96			65			1659	19111421	-0.98	-0.64	0	1 day, 2:03:00	NORMAL	2 days, 15:05:00	2 days, 15:06:00	2 days, 15:55:00	0	.38306209	105	96	0	71	65	70	23:07:00						0.520139		02:49:00		85					1	3	2		2
394	2 days, 7:06:00	7 days, 7:04:00	118			74			1754	18072391	-0.07	-1.51	0	05:01:00	NORMAL	2 days, 21:03:00	2 days, 21:04:00	2 days, 21:35:00	0	.39538198	127	118	0	80	74	80	23:01:00						0.440278		0.109722		81					1	3	2		2
395	3 days, 13:05:00	6 days, 11:07:00	109	49	Normal	82	94	PreHT	1557	35268654	-1.00	0.146528	2	4 days, 2:05:00	OB	3 days, 20:07:00	3 days, 20:05:00	3 days, 20:06:00	1	.59473346	118	109	0	88	82	95	1 day, 6:05:00	1267	38124607	.312		.312	0.930556		04:19:00	05:03:00	78	203	148	35	146	2		2		2
396	1 day, 20:08:00	6 days, 9:05:00	97	13	Normal	59	29	Normal	1535	19013464	-1.37	-0.69	0	27	NORMAL	2 days, 16:03:00	2 days, 16:02:00	2 days, 16:25:00	0	.41856678	106	97	0	65	59	82	20:09:00						0.397917		0.0868056		75					1	2	2		2
397	3 days, 17:04:00	6 days, 8:02:00	114	70	Normal	83	95	HT	1522	38592971	-1.54	03:26:00	2	99	OB	3 days, 18:05:00	3 days, 18:07:00	3 days, 18:06:00	1	.59526938	123	114	0	89	83	102	1 day, 7:04:00		2 days, 0:15:00				1 day, 15:43:00		09:15:00	05:04:00	94	145	95	39	94	1	2	2		2
398	3 days, 9:04:00	6 days, 7:08:00	122	90	PreHT	85	97	HT	1518	35324894	-1.62	0.145833	2	4 days, 2:03:00	OB	3 days, 22:08:00	3 days, 22:06:00	3 days, 22:07:00	1	.62384717	131	122	0	91	85	93	1 day, 5:03:00	1097	5935				25.69		05:51:00	05:02:00	87	197	135	53	82	2		2		2
399	2 days, 18:09:00	6 days, 6:03:00	102	28	Normal	70	68	Normal	1503	29614756	-1.83	02:10:00	2	3 days, 23:04:00	OB	3 days, 12:07:00	85	84.85	1	.56453759	111	102	0	76	70	94	1 day, 3:05:00	.471	36169242	.369		.369	1 day, 1:08:00		0.355556	05:03:00	128	93	53	60	192	2		2		2
400	1 day, 22:06:00	6 days, 20:01:00	111			68			1641	17304886	-1.11	-1.50	0	06:06:00	NORMAL	2 days, 14:03:00	2 days, 14:01:00	2 days, 14:02:00	0	.37903717	120	111	0	74	68	78	20:06:00		70.77				20:56:00		0.209722		91					1	3	2		2
401	3 days, 1:06:00	6 days, 10:07:00	124	93	PreHT	82	94	PreHT	1547	30753687	-1.13	02:33:00	2	4 days, 0:08:00	OB	3 days, 5:05:00	77	3 days, 5:25:00	1	.49935359	133	124	0	88	82	96	1 day, 5:02:00		47.83				20:10:00		0.188889	5	79	212	158	37	139	2		2		2
402	1 day, 13:02:00	6 days, 4:04:00	123	93	Normal	77	87	Normal	1484	16891769	-2.09	-1.63	0	05:04:00	NORMAL	58	2 days, 10:02:00	2 days, 10:01:00	0	.39150943	132	123	0	83	77	128	20						13:11:00		0.132639		84					2		2		1
403	3 days, 3:01:00	6 days, 11:09:00	100	18	Normal	76	84	Normal	1559	30899234	-0.99	02:32:00	2	4 days, 0:06:00	OB	3 days, 6:05:00	3 days, 6:07:00	3 days, 6:06:00	1	.50416934	109	100	0	82	76	88	1 day, 7:08:00	.504	31632368	.894		.894	2 days, 2:21:00		09:29:00	04:08:00	75	220	158	42	160	1	2	2		2
404	3 days, 9:03:00	6 days, 11:05:00	120	85	Normal	90	99	HT	1555	33622481	-1.04	0.132639	2	98	OB	3 days, 14:02:00	86	3 days, 14:01:00	1	.55369775	129	120	1	96	90	111	1 day, 5:08:00	.485	31542				44.76		0.399306	05:02:00	81	234	168	35	333	2		2		2
405	1 day, 12:02:00	6 days, 6:08:00	102	28	Normal	69	65	Normal	1508	15918637	-1.77	-2.20	0	.9	NORMAL	58	2 days, 9:08:00	2 days, 9:09:00	0	.38395225	111	102	0	75	69	96	18:05:00										91					2		2		2
406	1 day, 13:09:00	6 days, 8:08:00	99	18	Normal	76	84	Normal	1528	16232765	-1.51	-2.07	0	1	NORMAL	2 days, 8:03:00	2 days, 8:07:00	2 days, 8:05:00	0	.3697644	108	99	0	82	76	111	18:01:00										80					1	3	2		2
407	72	6 days, 10:06:00	121	87	Normal	80	91	PreHT	1546	30124061	-1.16	02:21:00	2	4 days, 0:02:00	OB	3 days, 20:04:00	3 days, 20:05:00	3 days, 20:45:00	1	.59799483	130	121	0	86	80	112	1 day, 3:01:00		2 days, 3:09:00				21:46:00		04:34:00	04:06:00	82	188	123	48	91	1	2	2		2
408	2 days, 18:07:00	6 days, 7:04:00	108	1 day, 23:06:00	Normal	61	1 day, 22:04:00	Normal	1514	29098733	-2.65	02:26:00	2	4 days, 0:09:00	OB	3 days, 12:08:00	84	3 days, 12:04:00	0	.55746367	117	108	0	67	61	94	1 day, 3:03:00	.63	14930016	.463		.463	48.60	1	11:04:00	05:04:00	92	143	82	48	120	1	3	2		2
409	3 days, 1:07:00	158	115	2 days, 18:06:00	Normal	76	3 days, 15:07:00	Normal	01:58:00	29522512	-1.74	02:34:00	2	4 days, 1:03:00	OB	3 days, 16:08:00	3 days, 16:09:00	88.85	0	.56234177	124	115	0	82	76	98	1 day, 4:07:00	.571	16826245	.388		.388	41.60	1	0.420139	05:03:00	94	195	122	68	80	1	3	2		2
410	5 days, 1:03:00	7 days, 0:02:00	133	3 days, 21:08:00	PreHT	81	3 days, 16:03:00	Normal	1682	42875463	-0.97	0.178472	2	4 days, 3:08:00	OB	5 days, 3:03:00	5 days, 3:04:00	5 days, 3:35:00	1	.73335315	142	133	1	87	81	94	1 day, 15:05:00	.525	18488876	.432	.435	.4335	45.89	1	09:52:00	05:01:00	84	254	181	40	300	2		2		2
411	4 days, 1:09:00	7 days, 3:06:00	107	18:01:00	Normal	67	52	Normal	1716	33246668	-0.36	0.1375	2	4 days, 2:08:00	OB	4 days, 1:05:00	4 days, 1:05:00	4 days, 1:05:00	1	.56818182	116	107	0	73	67	87	1 day, 9:06:00	.22	88234	.205		.205	23:10:00	0	04:22:00	04:02:00	74	182	127	42	106	1	3	2		2
412	2 days, 17:01:00	7 days, 1:05:00	128			66			1695	22659044	-0.33	0.05625	0	3 days, 4:02:00	NORMAL	2 days, 23:01:00	2 days, 23:04:00	2 days, 23:25:00	0	.42035398	137	128	0	72	66	58	1 day, 1:03:00										81					1	3	2		2
413	85	6 days, 15:02:00	125	91	PreHT	110	100	HT	1592	33537663	-0.55	0.128472	2	4 days, 1:05:00	OB	3 days, 19:05:00	3 days, 19:07:00	3 days, 19:06:00	1	.57537688	134	125	1	116	110	111	1 day, 8:07:00		2 days, 9:31:00				1 day, 21:00:00		11:00:00	04:09:00	99	152	95	32	233	1	3	2		2
414	1 day, 19:07:00	6 days, 9:07:00	115			76			1537	1849838	-2.91	-1.24	0	09:03:00	NORMAL	2 days, 13:04:00	2 days, 13:05:00	2 days, 13:45:00	0	.39980481	124	115	0	82	76	109	21						08:35:00		02:04:00		99					1	3	2		2
415	3 days, 16:05:00	167	146	4 days, 3:08:00	HT			Normal	0.0881944	31732941	-1.08	02:52:00	2	4 days, 2:01:00	OB	3 days, 21:03:00	3 days, 21:05:00	3 days, 21:04:00	1	.55928144	155	146	1	999	993	112	1 day, 6:09:00	.312	63187	.216		.216	1 day, 0:27:00	0	0.225694	05:02:00	81	188	131	45	100	1	3	2		1
416	3 days, 8:04:00	6 days, 21:09:00	110	1 day, 9:07:00	Normal	73	3 days, 2:09:00	Normal	1659	29212133	-1.11	02:16:00	2	4 days, 0:05:00	OB	3 days, 14:06:00	3 days, 14:07:00	86.65	0	.52230259	119	110	0	79	73	79	28	.63	14930016	.268		.268	29.69	1	06:45:00	05:01:00	88	211	157	40	100	1	1,2,3	1	10	1
417	101	7 days, 4:07:00	140	4 days, 1:06:00	HT	88	3 days, 22:07:00	HT	1727	33863879	-0.43	0.138889	2	4 days, 2:08:00	OB	4 days, 12:07:00	4 days, 12:09:00	4 days, 12:08:00	1	.62999421	149	140	1	94	88	100	1 day, 7:08:00	.561	17163013	.372		.372	1 day, 16:06:00	1	08:31:00	04:09:00	84	177	114	55	113	1	3	2		1
418	57	6 days, 22:09:00	127			75			1669	20462664	-1.14	-0.33	0	36	NORMAL	68	2 days, 21:02:00	2 days, 20:06:00	0	.41102457	136	127	0	81	75	83	1 day, 0:03:00										73					1	3	2		2
419	3 days, 19:04:00	7 days, 5:06:00	134	3 days, 20:06:00	PreHT	72	2 days, 15:03:00	Normal	1736	30328208	-0.24	02:29:00	2	4 days, 1:02:00	OB	94	3 days, 22:06:00	3 days, 22:03:00	1	.54320276	143	134	1	78	72	76	1 day, 8:07:00	.96	56.77	.229		.229	25.64	1	05:51:00	05:01:00	87	174	119	34	196	1	1,2,3	1	6	2
420	1 day, 18:03:00	6 days, 9:01:00	98	15	Normal	69	64	Normal	1531	18046375	-1.41	-1.08	0	15:06:00	NORMAL	2 days, 9:09:00	2 days, 9:09:00	2 days, 9:09:00	0	.37818419	107	98	0	75	69	93	19:05:00						08:49:00		0.0868056		79					1	3	2		1
421	1 day, 17:08:00	6 days, 10:02:00	95	9	Normal	67	57	Normal	1542	17579541	-1.30	-1.39	0	07:03:00	NORMAL	58	2 days, 10:03:00	2 days, 10:15:00	0	.37710765	104	95	0	73	67	88	21:05:00						0.334028		01:42:00		76					1	3	2		2
422	3 days, 9:03:00	6 days, 20:03:00	109	38	Normal	74	75	Normal	1643	30117257	00:22:00	02:15:00	2	3 days, 23:05:00	OB	3 days, 15:05:00	3 days, 15:05:00	3 days, 15:05:00	1	.53256239	118	109	0	80	74	104	1 day, 5:07:00	.618	19976796	.96		.96	2 days, 5:19:00		10:37:00	04:07:00	79	222	153	46	226	1	2.3	2		1
423	79	160	112	55	Normal	79	89	Normal	01:06:00	30859375	-0.45	02:25:00	2	3 days, 23:08:00	OB	3 days, 13:05:00		3 days, 13:05:00	1	.534375	121	112	0	85	79	97	1 day, 7:02:00	.46	35047	.128		.128	0.633333	0	03:05:00	5	84	159	96	60	50	1	2	2		2
424	3 days, 11:08:00	6 days, 23:03:00	114	1 day, 18:05:00	Normal	68	2 days, 6:04:00	Normal	1673	29940023	-1.07	02:22:00	2	4 days, 0:09:00	OB	3 days, 21:09:00	94	93.95	1	.56156605	123	114	0	74	68	75	1 day, 4:03:00	.455	38587541	.322		.322	1 day, 11:16:00	1	07:12:00	05:02:00	82	223	169	38	115	1	1,2,3	1	4	1
425	4 days, 8:02:00	6 days, 20:04:00	104	14:05:00	Normal	73	2 days, 21:08:00	Normal	1644	38553525	-1.50	03:37:00	2	4 days, 3:05:00	OB	4 days, 3:04:00	4 days, 3:07:00	4 days, 3:55:00	1	.60553528	113	104	0	79	73	54	35	.673	13468285	.279		.279	30.82	1	0.293056	05:04:00	87	215	158	39	178	1	3	2		1
426	2 days, 18:07:00	149	94	10	Normal	63	44	Normal	01:49:00	30043692	-2.06	02:14:00	2	3 days, 23:05:00	OB	3 days, 16:06:00	3 days, 16:07:00	88.65	1	.59496644	103	94	0	69	63	96	1 day, 2:05:00	.601	2136849	.292		.292	0.875694		04:22:00	5	83	133	81	42	86	1	3	2		2
427	2 days, 11:05:00	6 days, 15:04:00	101	18	Normal	71	68	Normal	1594	23417489	-0.52	0.05	0	3 days, 3:01:00	NORMAL	3 days, 2:08:00	75	3 days, 2:09:00	0	.46988708	110	101	0	77	71	94	1 day, 1:04:00										87					1	2	2		1
428	3 days, 8:09:00	160	93	5	Normal	61	33	Normal	01:06:00	31601562	-0.39	02:42:00	2	97	OB	92	3 days, 20:03:00	3 days, 20:15:00	1	.5759375	102	93	0	67	61	75	1 day, 5:05:00		58.98				1 day, 8:14:00		06:42:00	05:05:00	81	140	81	47	130	1	3	2		2
429	57	6 days, 16:01:00	103	23	Normal	70	65	Normal	1601	22237819	-0.43	00:35:00	0	2 days, 15:07:00	NORMAL	2 days, 23:05:00	2 days, 23:08:00	71.65	0	.44753279	112	103	0	76	70	86	23:01:00		1 day, 19:08:00				1 day, 0:57:00		05:15:00		85					1	2.3	2		2
430	2 days, 7:09:00	6 days, 12:08:00	100	18	Normal	72	73	Normal	1568	22736295	-0.85	0.04375	0	3 days, 1:07:00	NORMAL	2 days, 18:02:00	2 days, 18:05:00	2 days, 18:35:00	0	.42315051	109	100	0	78	72	100	22:08:00										88					1	2.3	2		2
431	2 days, 6:08:00	6 days, 15:05:00	107	37	Normal	71	69	Normal	1595	21540669	-0.42	00:31:00	0	2 days, 16:04:00	NORMAL	69	2 days, 20:08:00	2 days, 20:09:00	0	.43197492	116	107	0	77	71	95	23:09:00		2 days, 1:45:00				0.922222		04:55:00		85					1	3	2		2
432	2 days, 5:04:00	7 days, 3:01:00	97			63			1711	18240689	-0.33	-1.08	0	14	NORMAL	2 days, 16:06:00	2 days, 16:07:00	64.65	0	.37784921	106	97	0	69	63	80	21:08:00						11:06:00		0.135417		101					1	2.3	2		2
433	2 days, 2:07:00	6 days, 22:02:00	102			58			1662	18354642	-1.05	-1.09	0	13:05:00	NORMAL	2 days, 15:07:00	2 days, 15:09:00	2 days, 15:08:00	0	.38387485	111	102	0	64	58	77	22:05:00						0.568056		02:59:00		81					1	1,2,3	1	6	2
434	2 days, 3:04:00	6 days, 15:05:00	103	23	Normal	60	30	Normal	1595	20204204	-0.49	-0.27	0	1 day, 17:06:00	NORMAL	2 days, 14:08:00	2 days, 14:05:00	62.65	0	.39278997	112	103	0	66	60	77	23						15:22:00		03:23:00		86					1	2.3	2		1
435	2 days, 23:04:00	6 days, 0:05:00	104	40	Normal	65	50	Normal	1445	34194993	-2.73	0.135417	2	4 days, 1:09:00	OB	3 days, 11:05:00	3 days, 11:07:00	3 days, 11:06:00	1	.57854671	113	104	0	71	65	80	1 day, 4:05:00	.743	10675				42.65		0.384722	04:04:00	83	149	96	28	224	1	2.3	2		2
436	3 days, 4:08:00	6 days, 9:04:00	98	15	Normal	67	57	Normal	1534	3263702	-1.38	02:55:00	2	4 days, 1:04:00	OB	3 days, 10:08:00	83	3 days, 10:09:00	1	.54041721	107	98	0	73	67	98	1 day, 4:04:00		40.89				36.94		08:48:00	04:09:00	93	138	83	52	56	1	2	2		1
437	1 day, 16:05:00	155	106	38	Normal	69	64	Normal	01:55:00	1685744	-1.12	-1.65	0	04:09:00	NORMAL	55	2 days, 6:08:00	2 days, 6:09:00	0	.35419355	115	106	0	75	69	102	19:04:00										80					1	3	2		2
438	3 days, 12:01:00	152	95	10	Normal	65	50	Normal	01:52:00	36400623	-1.59	03:02:00	2	4 days, 2:06:00	OB	3 days, 19:05:00	3 days, 19:07:00	3 days, 19:06:00	1	.60263158	104	95	0	71	65	78	1 day, 5:05:00	.375	49547				29.88		05:45:00	05:02:00	74	161	103	40	154	2		2		2
439	4 days, 20:04:00	7 days, 4:04:00	134	3 days, 22:07:00	PreHT	87	4 days, 0:05:00	HT	1724	39163226	-0.16	03:43:00	2	4 days, 3:06:00	OB	4 days, 17:02:00	4 days, 17:03:00	4 days, 17:25:00	1	.65690255	143	134	1	93	87	72	1 day, 14:09:00	.555	17370269	.462		.462	2 days, 0:51:00	1	10:54:00	05:06:00	88	167	107	52	115	1	3	2		2
440	1 day, 17:03:00	161	95			60			0.0840278	15933027	-2.02	-2.83	0	0	NORMAL	2 days, 14:03:00	2 days, 14:05:00	2 days, 14:04:00	0	.38757764	104	95	0	66	60	77	21:05:00										74					1	1.3	1	4	2
441	2 days, 0:08:00	165	102			65			0.0868056	17924702	-1.23	-1.34	0	08:05:00	NORMAL	2 days, 19:01:00	2 days, 19:03:00	2 days, 19:02:00	0	.40727273	111	102	0	71	65	97	22:05:00		65.75				2 days, 1:52:00		11:49:00		94					1	1	1	5	2
442	39	6 days, 8:01:00	108	50	Normal	67	59	Normal	1521	16858005	-1.64	-1.78	0	02:01:00	NORMAL	56	2 days, 8:02:00	2 days, 8:01:00	0	.36883629	117	108	0	73	67	96	18:02:00										76					1	2.3	2		2
443	2 days, 12:07:00	7 days, 8:03:00	112			78			1763	19529183	00:14:00	-0.67	0	1 day, 0:04:00	NORMAL	2 days, 21:02:00	2 days, 21:05:00	2 days, 21:35:00	0	.39336358	121	112	0	84	78	95	23:03:00						15:47:00		0.145833		76					1	3	2		1
444	3 days, 6:05:00	153	101	23	Normal	74	80	Normal	01:53:00	33534111	-1.49	0.128472	2	4 days, 1:05:00	OB	3 days, 16:03:00	3 days, 16:03:00	3 days, 16:03:00	1	.57712418	110	101	0	80	74	999	999	.553	23544				1.02639		04:55:00	04:09:00	77	164	94	57	134	2		2		1
445	3 days, 19:03:00	6 days, 17:04:00	102	19	Normal	71	67	Normal	1614	35048038	-0.20	0.143056	2	4 days, 2:02:00	OB	97	4 days, 1:01:00	4 days, 1:05:00	1	.60130112	111	102	0	77	71	76	1 day, 10:02:00	.935	6624				19:53:00		0.180556	5	79	152	93	50	54	1	2.3	2		2
446	3 days, 4:06:00	6 days, 10:01:00	105	36	Normal	70	68	Normal	1541	32256964	-1.23	02:54:00	2	4 days, 1:05:00	OB	3 days, 4:05:00	3 days, 4:03:00	3 days, 4:04:00	1	.49578196	114	105	0	76	70	88	33	.855	9063308				14:51:00		07:09:00	12:04:00	198	208	150	53	113	1	3	2		2
447	3 days, 9:02:00	166	101	10:09:00	Normal	64	1 day, 23:02:00	Normal	01:06:00	29467267	-1.02	02:24:00	2	4 days, 0:09:00	OB	3 days, 21:03:00	3 days, 21:04:00	3 days, 21:35:00	1	.5623494	110	101	0	70	64	999	999		2 days, 19:12:00				12:37:00		0.14375	05:01:00	94	128	74	50	64	2	2	2		2
448	3 days, 16:08:00	6 days, 11:02:00	114	2 days, 6:04:00	Normal	84	3 days, 21:01:00	PreHT	1552	36866298	-2.78	03:18:00	2	4 days, 3:04:00	OB	4 days, 3:05:00	4 days, 3:05:00	4 days, 3:05:00	1	.64110825	123	114	0	90	84	94	34	.652	14202246	.246		.246	1 day, 3:42:00	1	0.251389	04:07:00	83	179	112	59	98	1	1,2,3	1	12	2
449	2 days, 10:01:00	7 days, 1:09:00	94	01:04:00	Normal	58	18:09:00	Normal	1699	20127479	-0.79	-0.53	0	1 day, 4:05:00	NORMAL	68	68	68	0	.40023543	103	94	0	64	58	58	23:06:00		58.79	.022	.022	.022	0.125	0	00:52:00		81					1	1	1	8	2
450	3 days, 12:05:00	7 days, 0:01:00	136	4 days, 0:02:00	HT	83	3 days, 18:03:00	PreHT	1681	29903449	-1.03	02:17:00	2	4 days, 0:06:00	OB	3 days, 16:09:00	3 days, 17:02:00	3 days, 17:05:00	0	.5297442	145	136	1	89	83	92	1 day, 5:03:00	.358	31196253	.217	.22	.2185	1 day, 0:53:00	0	06:18:00	5	102	133	90	34	79	1	3	2		1
451	3 days, 22:05:00	7 days, 6:03:00	106	13:03:00	Normal	78	3 days, 10:09:00	Normal	1743	31105489	-0.03	02:47:00	2	4 days, 1:09:00	OB	90	90	90	1	.51635112	115	106	0	84	78	104	1 day, 8:05:00	.864	3558096	.264		.264	1 day, 5:28:00	1	06:51:00	04:09:00	90	196	126	60	111	1	1,2,3	1	2	2
452	1 day, 20:09:00	6 days, 19:02:00	106	1 day, 4:04:00	Normal	65	2 days, 7:02:00	Normal	1632	16857999	-1.07	-1.65	0	04:08:00	NORMAL	2 days, 13:05:00	2 days, 13:05:00	2 days, 13:05:00	0	.37683824	115	106	0	71	65	67	21:09:00		53.61	.192		.192	0.924306	0	04:50:00		84					1	3	2		2
453	2 days, 6:02:00	6 days, 14:06:00	111	2 days, 2:08:00	Normal	53	19:08:00	Normal	1586	21547303	-1.77	00:43:00	0	2 days, 16:07:00	NORMAL	2 days, 22:05:00	2 days, 22:08:00	70.65	0	.44546028	120	111	0	59	53	73	1 day, 0:02:00		0.896528	.783		.783	74.73	1	21:22:00		115					1	2	2		2
454	3 days, 6:04:00	7 days, 12:03:00	120	2 days, 0:04:00	Normal	65	1 day, 13:04:00	Normal	1803	24117074	0.0479167	0.0680556	0	3 days, 8:08:00	NORMAL	3 days, 16:05:00	3 days, 16:01:00	3 days, 16:03:00	0	.48973932	129	120	0	71	65	75	1 day, 4:05:00		2 days, 1:45:00	.19		.19	21:49:00	0	04:46:00		84					1	3	2		2
455	1 day, 22:05:00	6 days, 12:07:00	115			71			1567	18937165	-2.31	-0.83	0	19:09:00	NORMAL	54	2 days, 5:05:00	53.75	0	.34301213	124	115	0	77	71	59	23:06:00						09:51:00		02:11:00		90					1	1,2,3	1	2	2
456	2 days, 13:02:00	159	95	7	Normal	63	41	Normal	01:59:00	24207903	-0.54	0.06875	0	3 days, 10:01:00	NORMAL	3 days, 5:08:00	3 days, 5:05:00	77.65	0	.48836478	104	95	0	69	63	101	25										94					1	2	2		2
457	3 days, 16:02:00	7 days, 3:03:00	132	3 days, 21:04:00	PreHT	66	2 days, 3:06:00	Normal	1713	30057569	-0.23	02:37:00	2	4 days, 1:05:00	OB	3 days, 14:08:00	3 days, 14:04:00	3 days, 14:06:00	1	.50554583	141	132	1	72	66	87	1 day, 7:06:00	.995	16106703	.208		.208	23:42:00	0	04:57:00	05:02:00	79	226	155	64	91	1	2	2		2
458	5 days, 13:09:00	7 days, 2:02:00							1702	46223355	-0.47	0.190278	2	4 days, 3:08:00	OB	5 days, 17:05:00	5 days, 17:05:00	5 days, 17:05:00	1	.80787309	999	999	999	999	999	999	46	.81	23585873	.287		.287	31.63	1	06:40:00	04:09:00	82	164	108	40	190	1	3	2		2
459	1 day, 19:02:00	6 days, 19:01:00	107	1 day, 4:04:00	Normal	55	21:02:00	Normal	1631	16239619	-1.38	-2.26	0	.9	NORMAL	2 days, 15:06:00	2 days, 15:02:00	2 days, 15:04:00	0	.38871858	116	107	0	61	55	85	19:08:00		2 days, 10:06:00	.198		.198	22:35:00	0	05:08:00		92					1	01:03:00	1	.14	2
460	4 days, 6:03:00	7 days, 1:04:00	115	2 days, 2:08:00	Normal	70	67	Normal	1694	35649121	-0.40	03:10:00	2	4 days, 3:03:00	OB	100	101	4 days, 4:05:00	1	.59327037	124	115	0	76	70	84	1 day, 11:04:00	.891	19604365	.211		.211	1.00972	0	05:33:00	05:08:00	91	172	119	27	242	1	1,2,3	1	2	2
461	2 days, 13:02:00	5 days, 23:06:00	97	19	Normal	66	54	Normal	1436	29678541	-2.82	02:11:00	2	3 days, 23:05:00	OB	3 days, 3:05:00	3 days, 3:04:00	3 days, 3:45:00	0	.52541783	106	97	0	72	66	85	1 day, 3:08:00		0.189583				0.879861		0.193056	05:02:00	78	168	103	54	127	1	3	2		2
462	2 days, 6:07:00	6 days, 20:01:00	106	1 day, 1:05:00	Normal	73	3 days, 5:09:00	Normal	1641	20312817	-1.16	-0.09	0	1 day, 22:02:00	NORMAL	64	2 days, 16:03:00	2 days, 16:15:00	0	.39092017	115	106	0	79	73	115	1 day, 0:02:00			.151		.151	17:26:00	0	04:30:00		101					1	2.3	2		1
463	45	6 days, 10:08:00	108	47	Normal	71	71	Normal	1548	1877892	-1.10	-0.67	0	1 day, 5:02:00	NORMAL	2 days, 12:03:00	2 days, 12:05:00	2 days, 12:04:00	0	.39018088	117	108	0	77	71	109	20:06:00		57.86				33.76		08:08:00		97					1	2	2		2
464	1 day, 16:07:00	6 days, 11:08:00	95	9	Normal	63	43	Normal	1558	1676716	-0.93	-1.58	0	06:08:00	NORMAL	2 days, 8:05:00	2 days, 8:05:00	2 days, 8:05:00	0	.36264442	104	95	0	69	63	81	19:01:00						17:35:00		03:47:00		81					2		2		1
465	4 days, 10:01:00	6 days, 22:05:00	109	1 day, 8:03:00	Normal	70	2 days, 20:04:00	Normal	1665	38272507	-0.82	03:35:00	2	4 days, 3:05:00	OB	4 days, 16:02:00	4 days, 16:04:00	4 days, 16:03:00	1	.67447447	118	109	0	76	70	66	1 day, 9:03:00	.93	45.74	.414		.414	1 day, 20:07:00	1	0.477778	05:01:00	100	200	146	39	160	1	3	2		2
466	3 days, 18:09:00	164	122	3 days, 9:03:00	Normal	64	2 days, 3:06:00	Normal	0.0861111	33796847	-0.95	0.147222	2	99	OB	94	94	94	1	.57317073	131	122	0	70	64	101	1 day, 12:04:00	.176	102621	.209		.209	23:52:00	0	05:34:00	05:01:00	92	157	98	53	94	1	2	2		2
467	3 days, 10:09:00	6 days, 17:06:00	119	3 days, 0:06:00	Normal	58	1 day, 6:02:00	Normal	1616	31744743	-1.57	0.125	2	4 days, 2:03:00	OB	3 days, 20:02:00	3 days, 20:04:00	3 days, 20:03:00	1	.57116337	128	119	0	64	58	80	1 day, 6:08:00	.695	32203593	.44		.44	1 day, 22:49:00	1	09:41:00	5	82	109	68	35	63	1	3	2		2
468	52	6 days, 21:03:00	102	14:02:00	Normal	70	2 days, 21:01:00	Normal	1653	19030826	-0.99	-0.63	0	1 day, 2:08:00	NORMAL	2 days, 16:05:00	2 days, 16:06:00	2 days, 16:55:00	0	.39050212	111	102	0	76	70	113	23:04:00		2 days, 10:06:00	.176		.176	0.859722	0	04:54:00		92					1	1,2,3	1	3	1
469	38	6 days, 10:03:00	98	15:06:00	Normal	56	1 day, 6:05:00	Normal	1543	15960693	-2.07	-2.15	0	01:04:00	NORMAL	2 days, 11:03:00	59	2 days, 11:15:00	0	.38334413	107	98	0	62	56	75	19		52.76	.215		.215	1 day, 0:16:00	0	0.228472		82					1	1.3	1	.03	1
470	2 days, 1:05:00	7 days, 0:02:00	98			65			1682	17496582	-0.13	-1.10	0	14	NORMAL	60	2 days, 12:01:00	2 days, 12:05:00	0	.35701546	107	98	0	71	65	104	21:01:00						0.558333		0.1375		88					1	2	2		2
471	75	158	107	1 day, 15:07:00	Normal	72	80	Normal	01:58:00	30043262	-1.47	02:49:00	2	4 days, 1:08:00	OB	85	85	85	1	.53797468	116	107	0	78	72	81	29	.554	17405246	.858		.858	79.97	1	0.843056	05:05:00	100	158	105	34	206	2		2		1
472	1 day, 23:05:00	6 days, 22:06:00	120			77			1666	17113688	-0.63	-1.50	0	06:07:00	NORMAL	2 days, 13:05:00	2 days, 13:07:00	2 days, 13:06:00	0	.3697479	129	120	0	83	77	106	20:05:00						14:18:00		03:25:00		93					1	2.3	2		2
473	3 days, 6:01:00	6 days, 9:08:00	106	39	Normal	77	86	Normal	1538	33017057	-1.35	02:59:00	2	4 days, 1:04:00	OB	3 days, 6:09:00	3 days, 6:08:00	78.85	0	.5126788	115	106	0	83	77	91	1 day, 6:07:00	.225	86702				29.97		06:14:00	5	83	228	164	56	100	1	2.3	2		2
474	3 days, 1:01:00	6 days, 11:06:00	115	72	Normal	73	77	Normal	1556	30192439	-0.94	02:28:00	2	4 days, 0:06:00	OB	78	3 days, 5:05:00	77.75	1	.49967866	124	115	0	79	73	99	1 day, 5:05:00	.283	70389				44.60		10:13:00	05:04:00	92	121	52	68	73	1	3	2		2
475	1 day, 21:06:00	6 days, 22:03:00	105	20:03:00	Normal	69	2 days, 12:02:00	Normal	1663	16488469	-0.86	-2.02	0	01:09:00	NORMAL	2 days, 12:02:00	2 days, 12:01:00	2 days, 12:15:00	0	.36169573	114	105	0	75	69	88	20:09:00			.067		.067	0.348611	0	0.0833333		83					1	3	2		2
476	4 days, 9:08:00	6 days, 21:07:00	112	46	Normal	74	3 days, 8:08:00	Normal	1657	38533695	-0.74	03:38:00	2	4 days, 3:05:00	OB	4 days, 17:04:00	113	4 days, 17:02:00	1	.68316234	121	112	0	80	74	95	1 day, 8:03:00	.711	11999527	.661		.661	2 days, 17:49:00	1	14:55:00	05:05:00	90	195	143	30	220	1	3	2		2
477	4 days, 13:09:00	7 days, 10:01:00	151	4 days, 3:09:00	HT	98	4 days, 3:07:00	HT	1781	34647336	01:02:00	03:04:00	2	4 days, 3:01:00	OB	4 days, 16:02:00	4 days, 16:04:00	4 days, 16:03:00	1	.63054464	160	151	1	104	98	91	1 day, 12:03:00	.7	12446175	.534		.534	54.93	1	0.542361	05:05:00	93	198	145	35	197	1	2.3	2		2
478	4 days, 13:08:00	7 days, 11:08:00	128	3 days, 11:01:00	Normal	84	3 days, 21:06:00	PreHT	1798	33964323	01:17:00	0.15	2	99	OB	4 days, 14:06:00	4 days, 14:06:00	4 days, 14:06:00	1	.61512792	137	128	0	90	84	89	1 day, 9:05:00	.626	15059198	.998		.998	88.85	1	19:52:00	05:05:00	89	201	138	45	214	1	3	2		2
479	2 days, 14:09:00	6 days, 19:08:00	97			59			1638	23443522	-0.90	01:11:00	0	3 days, 11:04:00	NORMAL	3 days, 7:07:00	79	3 days, 7:35:00	0	.48443223	106	97	0	65	59	59	1 day, 1:03:00										87					1	3	2		2
480	2 days, 10:01:00	7 days, 1:05:00	107	16:09:00	Normal	66	44	Normal	1695	20222588	-0.82	-0.45	0	1 day, 7:04:00	NORMAL	2 days, 22:04:00	2 days, 22:02:00	2 days, 22:03:00	0	.41474926	116	107	0	72	66	86	22:09:00			.091		.091	10:56:00	0	02:48:00		95					1	2.3	2		1
481	3 days, 12:07:00	7 days, 1:06:00	129	3 days, 19:08:00	PreHT	72	3 days, 2:02:00	Normal	1696	29446367	-0.05	02:39:00	2	4 days, 1:04:00	OB	3 days, 14:03:00	86	3 days, 14:15:00	0	.50795991	138	129	0	78	72	61	1 day, 5:07:00	.611	41563539				35.96		0.388194	5	99	181	128	39	175	1	3	2		2
482	5 days, 0:05:00	6 days, 17:05:00	120			80			1615	46200002	-0.18	0.186806	2	4 days, 3:04:00	OB	4 days, 14:09:00	111	110.95	1	.6869969	999	120	0	999	80	999	999		1 day, 18:51:00							05:03:00	88	154	92	51	78	1	2	2		1
